# Supplementary material for: Small extravesicular microRNA in head and neck squamous cell carcinoma and its potential as a liquid biopsy for early detection
Source: Head Neck. 2022 Oct 22;45(1):212–24. doi: 10.1002/hed.27231 (PMC9742186; doi:10.1002/hed.27231)
Supplement: Supplementary file 1 — Appendix S1 Supporting Information. [file HED-45-212-s001.xlsx]

## Sheet: S1_Cal27
geneid	symbol	baseMeanControl	baseMean_Cal27	foldChange	pval	padj
MIMAT0004749	hsa-miR-424*;hsa-miR-424-3p;	316.966	2.93407	0.00925673	3.54041e-51	1.78437e-48
MIMAT0000421	hsa-miR-122a;hsa-miR-122;hsa-miR-122-5p;	0	542.357	Inf	8.36384e-51	2.0434e-48
MIMAT0019877	hsa-miR-3591-3p;	0	542.357	Inf	8.36384e-51	2.0434e-48
MIMAT0002177	hsa-miR-486;hsa-miR-486-5p;	0	293.448	Inf	3.84862e-37	5.81912e-35
MIMAT0004762_1	NA	0	293.448	Inf	3.84862e-37	5.81912e-35
MIMAT0001631	hsa-miR-451;hsa-miR-451a;	0	431.813	Inf	4.14045e-32	4.47168e-30
MIMAT0000445	hsa-miR-126;hsa-miR-126-3p;	20.0155	420.016	20.9845	9.55582e-32	9.63226e-30
MIMAT0002177_1	NA	0	212.091	Inf	6.78376e-29	6.03355e-27
MIMAT0004762	hsa-miR-486-3p;	0	212.091	Inf	6.78376e-29	6.03355e-27
MIMAT0000435	hsa-miR-143;hsa-miR-143-3p;	0	143.309	Inf	5.66706e-21	4.50979e-19
MIMAT0000098	hsa-miR-100;hsa-miR-100-5p;	5685.49	672.922	0.118358	3.92786e-20	2.82806e-18
MIMAT0000081	hsa-miR-25;hsa-miR-25-3p;	12.7652	212.518	16.6483	2.65493e-18	1.82466e-16
MIMAT0000646	hsa-miR-155;hsa-miR-155-5p;	5.97544	143.348	23.9895	2.32558e-15	1.35242e-13
MIMAT0000063	hsa-let-7b;hsa-let-7b-5p;	2244.02	466.97	0.208095	2.55491e-15	1.37965e-13
MIMAT0000451	hsa-miR-150;hsa-miR-150-5p;	0	95.4129	Inf	7.90555e-15	3.9844e-13
MIMAT0000087	hsa-miR-30a-5p;hsa-miR-30a;hsa-miR-30a-5p;	60.2721	358.61	5.94985	1.31894e-14	6.43304e-13
MIMAT0000280	hsa-miR-223;hsa-miR-223-3p;	0	84.9617	Inf	2.18714e-13	1.00211e-11
MIMAT0000093	hsa-miR-93;hsa-miR-93-5p;	11.3923	142.4	12.4997	1.1939e-12	5.15764e-11
MIMAT0000689	hsa-miR-99b;hsa-miR-99b-5p;	280.492	45.6067	0.162595	9.29443e-11	3.90366e-09
MIMAT0019022	hsa-miR-4488;	35.5412	0.426409	0.0119976	4.19184e-09	1.54587e-07
MIMAT0000254	hsa-miR-10b;hsa-miR-10b-5p;	0.792059	59.8291	75.5362	9.28756e-09	3.26577e-07
MIMAT0002874	hsa-miR-503;hsa-miR-503-5p;	53.4357	2.69872	0.0505041	1.31408e-08	4.51564e-07
MIMAT0000062_2	NA	886.769	270.687	0.305251	2.13368e-08	6.8641e-07
MIMAT0000318	hsa-miR-200b;hsa-miR-200b-3p;	78.4159	291.851	3.72183	2.11021e-08	6.8641e-07
MIMAT0000682	hsa-miR-200a;hsa-miR-200a-3p;	25.9073	149.257	5.76119	3.45631e-08	1.04519e-06
MIMAT0000423_1	NA	144.639	23.3247	0.161261	8.13223e-08	2.41097e-06
MIMAT0000062_1	NA	866.054	282.925	0.326683	8.61953e-08	2.50629e-06
MIMAT0000436	hsa-miR-144;hsa-miR-144-3p;	0	44.0386	Inf	1.6614e-07	4.56735e-06
MIMAT0000244	hsa-miR-30c;hsa-miR-30c-5p;	17.3666	112.799	6.49517	2.19449e-07	5.92511e-06
MIMAT0004614	hsa-miR-193a-5p;	72.8778	2.47327	0.0339372	2.37201e-07	6.18358e-06
MIMAT0000064	hsa-let-7c;hsa-let-7c-5p;	239.673	58.6749	0.244812	3.10204e-07	7.81715e-06
MIMAT0000510	hsa-miR-320;hsa-miR-320a;	609.774	194.693	0.319287	8.74414e-07	2.09859e-05
MIMAT0000440	hsa-miR-191;hsa-miR-191-5p;	127.718	364.041	2.85034	1.00133e-06	2.36565e-05
MIMAT0000088	hsa-miR-30a-3p;hsa-miR-30a*;hsa-miR-30a-3p;	0	37.84	Inf	1.49791e-06	3.43157e-05
MIMAT0000083	hsa-miR-26b;hsa-miR-26b-5p;	5.95951	67.4081	11.311	2.92894e-06	6.51258e-05
MIMAT0000078	hsa-miR-23a;hsa-miR-23a-3p;	60.353	274.135	4.54219	3.2322e-06	7.08273e-05
MIMAT0000449	hsa-miR-146;hsa-miR-146a;hsa-miR-146a-5p;	5.57515	90.105	16.1619	1.83161e-05	0.000390056
MIMAT0029782_1	NA	99.0589	9.63129	0.0972278	2.45938e-05	0.000509396
MIMAT0000278	hsa-miR-221;hsa-miR-221-3p;	169.767	412.261	2.42839	4.79107e-05	0.000928731
MIMAT0000062	hsa-let-7a;hsa-let-7a-5p;	207.882	69.3535	0.333619	5.42635e-05	0.00102558
MIMAT0019045	hsa-miR-4508;	20.5741	0	0	5.79505e-05	0.00105568
MIMAT0004792	hsa-miR-92b*;hsa-miR-92b-5p;	26.0952	1.62449	0.0622526	7.31857e-05	0.00130644
MIMAT0030019	hsa-miR-7704;	103.442	21.6894	0.209677	7.43079e-05	0.00130644
MIMAT0004592	hsa-miR-125b-1*;hsa-miR-125b-1-3p;	25.7564	1.34222	0.0521119	7.64757e-05	0.00132909
MIMAT0000732	hsa-miR-422b;hsa-miR-378;hsa-miR-378a-3p;	121.823	315.923	2.59329	7.79017e-05	0.00133849
MIMAT0023712	hsa-miR-6087;	586.195	19.8332	0.0338338	0.000136242	0.00226371
MIMAT0000455	hsa-miR-185;hsa-miR-185-5p;	4.20229	40.9914	9.75455	0.000164599	0.00264759
MIMAT0000066	hsa-let-7e;hsa-let-7e-5p;	94.5225	24.4526	0.258697	0.000221517	0.00352561
MIMAT0000456	hsa-miR-186;hsa-miR-186-5p;	6.78972	47.4753	6.99223	0.000349186	0.00533302
MIMAT0000222	hsa-miR-192;hsa-miR-192-5p;	4.77569	41.6636	8.7241	0.000356514	0.00539049
MIMAT0000082_1	NA	176.951	384.367	2.17217	0.000393139	0.00582771
MIMAT0002819	hsa-miR-193b;hsa-miR-193b-3p;	2.79128	33.3195	11.937	0.000629902	0.00907059
MIMAT0000253	hsa-miR-10a;hsa-miR-10a-5p;	12.9309	62.4081	4.82629	0.000656055	0.00935807
MIMAT0000259	hsa-miR-182;hsa-miR-182-5p;	17.6012	67.2282	3.81952	0.000709366	0.0100186
MIMAT0000067	hsa-let-7f;hsa-let-7f-5p;	371.92	687.775	1.84926	0.000801169	0.0110124
MIMAT0000420	hsa-miR-30b;hsa-miR-30b-5p;	1.20716	24.408	20.2194	0.00100609	0.0135822
MIMAT0000075	hsa-miR-20;hsa-miR-20a;hsa-miR-20a-5p;	37.9687	117.503	3.09473	0.00147179	0.0193509
MIMAT0001620	hsa-miR-200a*;hsa-miR-200a-5p;	0.995907	23.0858	23.1807	0.00159831	0.0208332
MIMAT0000764	hsa-miR-339;hsa-miR-339-5p;	3.57593	33.1449	9.26888	0.00165445	0.0213805
MIMAT0004926	hsa-miR-708;hsa-miR-708-5p;	9.15849	0.0852818	0.00931178	0.00206601	0.0260318
MIMAT0000250	hsa-miR-139;hsa-miR-139-5p;	2.37618	29.36	12.356	0.00218098	0.0272532
MIMAT0000434	hsa-miR-142-3p;	0	17.6215	Inf	0.00231263	0.0286615
MIMAT0003393	hsa-miR-425-5p;hsa-miR-425;hsa-miR-425-5p;	16.3029	64.176	3.93647	0.00250358	0.0305276
MIMAT0000418	hsa-miR-23b;hsa-miR-23b-3p;	11.3997	46.5219	4.08097	0.00316659	0.0376999
MIMAT0003329	hsa-miR-411;hsa-miR-411-5p;	8.78153	42.085	4.79245	0.00364645	0.0430737
MIMAT0000414	hsa-let-7g;hsa-let-7g-5p;	214.305	389.835	1.81907	0.00447084	0.050447
MIMAT0005951	hsa-miR-1307;hsa-miR-1307-3p;	424.634	225.531	0.531118	0.00457114	0.0511968
MIMAT0018076	hsa-miR-3656;	7.77081	0	0	0.00466725	0.0515101
MIMAT0004955	hsa-miR-374b;hsa-miR-374b-5p;	1.99181	23.1996	11.6475	0.00475072	0.0516769
MIMAT0022735	hsa-miR-374c-3p;	1.99181	23.1996	11.6475	0.00475072	0.0516769
MIMAT0000082	hsa-miR-26a;hsa-miR-26a-5p;	26.9032	77.3867	2.87649	0.00541316	0.0580475
MIMAT0002816	hsa-miR-494;hsa-miR-494-3p;	0	15.2148	Inf	0.00558149	0.0590155
MIMAT0003322	hsa-miR-652;hsa-miR-652-3p;	0.792059	19.3961	24.4882	0.00580636	0.059319
MIMAT0004954	hsa-miR-543;	31.8742	6.32727	0.198508	0.00580388	0.059319
MIMAT0015043	hsa-miR-3168;	50.9599	5.05843	0.099263	0.00574018	0.059319
MIMAT0000080_1	NA	687.644	1155.76	1.68076	0.00636181	0.0628696
MIMAT0019208	hsa-miR-3074-5p;	687.644	1155.76	1.68076	0.00636181	0.0628696
MIMAT0000257_1	NA	92.7641	35.6918	0.384759	0.00641616	0.062995
MIMAT0001341	hsa-miR-424;hsa-miR-424-5p;	15.737	1.33205	0.0846448	0.00657442	0.0637231
MIMAT0000244_1	NA	3.58334	27.9488	7.79966	0.00674903	0.064997
MIMAT0000076	hsa-miR-21;hsa-miR-21-5p;	9309.4	5487.5	0.589458	0.00785278	0.0743884
MIMAT0000069_1	NA	3.99844	29.0487	7.26502	0.00897096	0.0812316
MIMAT0000099_1	NA	15.1265	52.0598	3.44162	0.00916014	0.0812316
MIMAT0000232	hsa-miR-199a*;hsa-miR-199a-3p;	0	13.952	Inf	0.00907727	0.0812316
MIMAT0000279	hsa-miR-222;hsa-miR-222-3p;	521.388	305.279	0.585513	0.00915983	0.0812316
MIMAT0000433	hsa-miR-142-5p;	0.792059	18.0233	22.755	0.00916791	0.0812316
MIMAT0000444	hsa-miR-126*;hsa-miR-126-5p;	0.792059	17.9888	22.7114	0.00916146	0.0812316
MIMAT0004597	hsa-miR-140-3p;	17.6086	52.7245	2.99425	0.00921173	0.0812316
MIMAT0004702	hsa-miR-339-3p;	0.792059	17.7717	22.4374	0.0100025	0.0869179
MIMAT0019047	hsa-miR-4510;	18.9433	2.53612	0.133879	0.0116282	0.0998965

## Sheet: S2_Detroit562
geneid	symbol	baseMeanControl	baseMean_Detroit562	foldChange	pval	padj
MIMAT0004749	hsa-miR-424*;hsa-miR-424-3p;	429.77	8.39413	0.0195317	2.31688e-44	3.86686e-41
MIMAT0000646	hsa-miR-155;hsa-miR-155-5p;	8.0368	344.521	42.868	4.83445e-29	2.01717e-26
MIMAT0000077	hsa-miR-22;hsa-miR-22-3p;	633.348	2508.4	3.96054	8.47799e-26	2.35829e-23
MIMAT0000421	hsa-miR-122a;hsa-miR-122;hsa-miR-122-5p;	0	222.577	Inf	1.72226e-24	2.61314e-22
MIMAT0019877	hsa-miR-3591-3p;	0	222.577	Inf	1.72226e-24	2.61314e-22
MIMAT0000093	hsa-miR-93;hsa-miR-93-5p;	15.7471	376.178	23.8888	7.45574e-24	1.03697e-21
MIMAT0000081	hsa-miR-25;hsa-miR-25-3p;	17.374	338.567	19.487	9.01455e-24	1.15733e-21
MIMAT0000063	hsa-let-7b;hsa-let-7b-5p;	3048.75	634.05	0.20797	5.05692e-21	5.60645e-19
MIMAT0001631	hsa-miR-451;hsa-miR-451a;	0	172.653	Inf	1.76247e-19	1.47078e-17
MIMAT0000087	hsa-miR-30a-5p;hsa-miR-30a;hsa-miR-30a-5p;	82.4315	514.675	6.24367	1.22228e-16	9.71419e-15
MIMAT0000062_2	NA	1207.36	255.681	0.211768	1.69098e-15	1.28284e-13
MIMAT0000062_1	NA	1177.3	254.672	0.216319	2.93937e-15	2.04409e-13
MIMAT0000682	hsa-miR-200a;hsa-miR-200a-3p;	35.0354	343.25	9.79723	8.39178e-14	4.82961e-12
MIMAT0000318	hsa-miR-200b;hsa-miR-200b-3p;	107.071	451.99	4.22141	3.62313e-12	2.01567e-10
MIMAT0000449	hsa-miR-146;hsa-miR-146a;hsa-miR-146a-5p;	7.49124	150.851	20.137	5.35693e-12	2.70931e-10
MIMAT0000256_1	NA	152.586	558.308	3.65897	1.83907e-11	9.02769e-10
MIMAT0000098	hsa-miR-100;hsa-miR-100-5p;	7727.64	1914.42	0.247737	4.42645e-11	2.05215e-09
MIMAT0000078	hsa-miR-23a;hsa-miR-23a-3p;	81.3446	365.325	4.49108	2.91071e-10	1.31296e-08
MIMAT0000064	hsa-let-7c;hsa-let-7c-5p;	325.606	54.2395	0.16658	3.35068e-10	1.43392e-08
MIMAT0004614	hsa-miR-193a-5p;	100.047	0.311103	0.00310957	4.01102e-10	1.6736e-08
MIMAT0000435	hsa-miR-143;hsa-miR-143-3p;	0	83.0682	Inf	5.88366e-10	2.3296e-08
MIMAT0005951	hsa-miR-1307;hsa-miR-1307-3p;	577.994	141.017	0.243977	1.50079e-09	5.44526e-08
MIMAT0000757	hsa-miR-151;hsa-miR-151-3p;hsa-miR-151a-3p;	64.4157	292.703	4.54397	5.01573e-09	1.74401e-07
MIMAT0000445	hsa-miR-126;hsa-miR-126-3p;	27.9822	191.653	6.84909	6.96483e-09	2.37231e-07
MIMAT0030019	hsa-miR-7704;	142.102	3.79345	0.0266953	8.91526e-09	2.86145e-07
MIMAT0002177	hsa-miR-486;hsa-miR-486-5p;	0	67.5174	Inf	3.14167e-08	9.53354e-07
MIMAT0004762_1	NA	0	67.5174	Inf	3.14167e-08	9.53354e-07
MIMAT0000244	hsa-miR-30c;hsa-miR-30c-5p;	23.8062	160.05	6.72306	3.99212e-08	1.18979e-06
MIMAT0000617	hsa-miR-200c;hsa-miR-200c-3p;	477.85	1100.02	2.30201	5.39973e-08	1.55382e-06
MIMAT0019022	hsa-miR-4488;	48.7969	0.85356	0.0174921	2.03314e-07	5.47309e-06
MIMAT0000455	hsa-miR-185;hsa-miR-185-5p;	5.86434	87.8921	14.9876	2.16072e-07	5.7242e-06
MIMAT0002177_1	NA	0	59.7845	Inf	2.31359e-07	5.94059e-06
MIMAT0004762	hsa-miR-486-3p;	0	59.7845	Inf	2.31359e-07	5.94059e-06
MIMAT0029782_1	NA	136.176	2.79758	0.0205438	3.54236e-07	8.95787e-06
MIMAT0001536	hsa-miR-429;	6.88428	89.4575	12.9944	5.14133e-07	1.26189e-05
MIMAT0000281	hsa-miR-224;hsa-miR-224-5p;	78.5707	255.62	3.25337	7.51612e-07	1.76682e-05
MIMAT0000419	hsa-miR-27b;hsa-miR-27b-3p;	149.688	423.372	2.82836	7.68025e-07	1.78033e-05
MIMAT0004977	hsa-miR-934;	0	54.9008	Inf	8.30718e-07	1.87361e-05
MIMAT0004954	hsa-miR-543;	43.001	1.11216	0.0258635	9.18953e-07	2.01807e-05
MIMAT0000088	hsa-miR-30a-3p;hsa-miR-30a*;hsa-miR-30a-3p;	0	47.801	Inf	5.29974e-06	0.000110566
MIMAT0000062	hsa-let-7a;hsa-let-7a-5p;	281.473	82.8439	0.294323	7.15982e-06	0.000145729
MIMAT0015043	hsa-miR-3168;	68.37	0.733843	0.0107334	7.369e-06	0.000146415
MIMAT0000083	hsa-miR-26b;hsa-miR-26b-5p;	7.87216	87.0116	11.0531	7.4938e-06	0.000147143
MIMAT0000732	hsa-miR-422b;hsa-miR-378;hsa-miR-378a-3p;	163.342	436.509	2.67236	7.91362e-06	0.000151814
MIMAT0023712	hsa-miR-6087;	812.643	4.99338	0.00614462	9.16237e-06	0.00017182
MIMAT0000280	hsa-miR-223;hsa-miR-223-3p;	0	45.5701	Inf	9.49124e-06	0.00017601
MIMAT0001635	hsa-miR-452;hsa-miR-452-5p;	7.90423	78.7607	9.96437	1.25555e-05	0.000225323
MIMAT0000070	hsa-miR-17-5p;hsa-miR-17;hsa-miR-17-5p;	25.5293	127.466	4.99291	1.36299e-05	0.000242004
MIMAT0000279	hsa-miR-222;hsa-miR-222-3p;	703.835	325.556	0.462547	1.41284e-05	0.000248213
MIMAT0000440	hsa-miR-191;hsa-miR-191-5p;	174.581	410.116	2.34914	1.42813e-05	0.000248286
MIMAT0000080_1	NA	939.807	2141.06	2.27819	1.94874e-05	0.000315772
MIMAT0019208	hsa-miR-3074-5p;	939.807	2141.06	2.27819	1.94874e-05	0.000315772
MIMAT0004955	hsa-miR-374b;hsa-miR-374b-5p;	2.67893	55.9929	20.9012	2.36111e-05	0.000364878
MIMAT0022735	hsa-miR-374c-3p;	2.67893	55.9929	20.9012	2.36111e-05	0.000364878
MIMAT0000420	hsa-miR-30b;hsa-miR-30b-5p;	1.75246	48.0295	27.4069	3.3051e-05	0.000501474
MIMAT0000069_1	NA	5.54482	62.61	11.2916	5.03222e-05	0.000756646
MIMAT0000689	hsa-miR-99b;hsa-miR-99b-5p;	382.43	122.491	0.320296	0.00010627	0.00158361
MIMAT0000415	hsa-let-7i;hsa-let-7i-5p;	385.343	731.821	1.89914	0.000160008	0.00234257
MIMAT0002819	hsa-miR-193b;hsa-miR-193b-3p;	3.79236	52.313	13.7943	0.00018036	0.002595
MIMAT0000418	hsa-miR-23b;hsa-miR-23b-3p;	15.8405	80.6159	5.08921	0.00022022	0.00314142
MIMAT0000510	hsa-miR-320;hsa-miR-320a;	830.467	322.824	0.388726	0.000241641	0.00341779
MIMAT0000256	hsa-miR-181a;hsa-miR-181a-5p;	31.1425	113.775	3.65337	0.000357744	0.00497563
MIMAT0004792	hsa-miR-92b*;hsa-miR-92b-5p;	35.1903	2.08543	0.0592616	0.000372254	0.00513464
MIMAT0019045	hsa-miR-4508;	28.3087	0.145877	0.00515306	0.000454164	0.0061626
MIMAT0000680	hsa-miR-106b;hsa-miR-106b-5p;	12.0482	64.8639	5.38371	0.000554684	0.00740614
MIMAT0000423_1	NA	197.303	66.3083	0.336073	0.000691809	0.00909865
MIMAT0000066	hsa-let-7e;hsa-let-7e-5p;	128.492	35.7986	0.278605	0.00101303	0.0129064
MIMAT0019032	hsa-miR-4497;	42.5224	0.390851	0.00919166	0.00126006	0.0159321
MIMAT0004703	hsa-miR-335*;hsa-miR-335-3p;	0	26.5447	Inf	0.00147229	0.0184756
MIMAT0000259	hsa-miR-182;hsa-miR-182-5p;	24.4773	84.7407	3.46201	0.00161072	0.0196858
MIMAT0004926	hsa-miR-708;hsa-miR-708-5p;	12.3035	0.0854776	0.00694739	0.00161591	0.0196858
MIMAT0003322	hsa-miR-652;hsa-miR-652-3p;	1.01995	31.8854	31.2618	0.00197224	0.0233451
MIMAT0004672	hsa-miR-106b*;hsa-miR-106b-3p;	14.889	71.6041	4.80919	0.00207863	0.0244313
MIMAT0000451	hsa-miR-150;hsa-miR-150-5p;	0	25.1038	Inf	0.00216225	0.0250611
MIMAT0000447	hsa-miR-134;hsa-miR-134-5p;	19.6329	0.462708	0.023568	0.0023353	0.026696
MIMAT0000082_1	NA	239.18	441.07	1.84409	0.00281306	0.0300961
MIMAT0000252	hsa-miR-7;hsa-miR-7-5p;	37.8329	105.783	2.79607	0.00280773	0.0300961
MIMAT0004748	hsa-miR-423-5p;	230.597	105.427	0.457192	0.00270526	0.0300961
MIMAT0022731	hsa-miR-3184-3p;	230.597	105.427	0.457192	0.00270526	0.0300961
MIMAT0022741	hsa-miR-3529-3p;	37.8329	105.783	2.79607	0.00280773	0.0300961
MIMAT0000082	hsa-miR-26a;hsa-miR-26a-5p;	36.3749	109.779	3.01799	0.00312937	0.0330564
MIMAT0000244_1	NA	4.81231	42.7234	8.87794	0.00329053	0.0343243
MIMAT0002874	hsa-miR-503;hsa-miR-503-5p;	72.5781	16.3591	0.225401	0.00333729	0.0345959
MIMAT0000252_1	NA	35.8614	105.63	2.9455	0.00350356	0.035439
MIMAT0000253	hsa-miR-10a;hsa-miR-10a-5p;	17.2484	73.9951	4.28996	0.00346867	0.035439
MIMAT0005883	hsa-miR-1293;	42.369	2.36694	0.055865	0.00355043	0.0356968
MIMAT0000254	hsa-miR-10b;hsa-miR-10b-5p;	1.01995	28.0631	27.5142	0.00490489	0.0475945
MIMAT0000075	hsa-miR-20;hsa-miR-20a;hsa-miR-20a-5p;	50.396	175.077	3.47401	0.00517098	0.0495998
MIMAT0000097	hsa-miR-99a;hsa-miR-99a-5p;	195.104	52.0284	0.26667	0.00613505	0.0585109
MIMAT0000456	hsa-miR-186;hsa-miR-186-5p;	9.33717	48.5959	5.20456	0.00644134	0.0603967
MIMAT0000101	hsa-miR-103;hsa-miR-103a;hsa-miR-103a-3p;	65.9198	152.994	2.32091	0.00717005	0.0657517
MIMAT0007402	hsa-miR-103-as;hsa-miR-103b;	65.9198	152.994	2.32091	0.00717005	0.0657517
MIMAT0004592	hsa-miR-125b-1*;hsa-miR-125b-1-3p;	35.3479	4.12963	0.116828	0.00969442	0.0874594
MIMAT0004945	hsa-miR-744;hsa-miR-744-5p;	16.8354	66.1535	3.92942	0.0106867	0.0958933

## Sheet: S3_FaDu
geneid	symbol	baseMeanControl	baseMean_FaDu	foldChange	pval	padj
MIMAT0001631	hsa-miR-451;hsa-miR-451a;	0	485.166	Inf	1.45701e-54	7.51818e-52
MIMAT0004749	hsa-miR-424*;hsa-miR-424-3p;	274.667	3.00412	0.0109373	4.29255e-44	1.66122e-41
MIMAT0000093	hsa-miR-93;hsa-miR-93-5p;	9.92512	307.12	30.9437	7.56849e-30	1.30178e-27
MIMAT0000421	hsa-miR-122a;hsa-miR-122;hsa-miR-122-5p;	0	376.398	Inf	1.04214e-28	1.46658e-26
MIMAT0019877	hsa-miR-3591-3p;	0	376.398	Inf	1.04214e-28	1.46658e-26
MIMAT0002177	hsa-miR-486;hsa-miR-486-5p;	0	185.335	Inf	3.4505e-28	3.56092e-26
MIMAT0004762_1	NA	0	185.335	Inf	3.4505e-28	3.56092e-26
MIMAT0000098	hsa-miR-100;hsa-miR-100-5p;	4929.76	354.17	0.0718432	1.00814e-23	9.18002e-22
MIMAT0000435	hsa-miR-143;hsa-miR-143-3p;	0	146.082	Inf	1.66499e-23	1.35653e-21
MIMAT0002177_1	NA	0	136.607	Inf	3.18214e-22	2.34569e-20
MIMAT0004762	hsa-miR-486-3p;	0	136.607	Inf	3.18214e-22	2.34569e-20
MIMAT0000081	hsa-miR-25;hsa-miR-25-3p;	11.0948	205.724	18.5423	9.73822e-20	6.85217e-18
MIMAT0000280	hsa-miR-223;hsa-miR-223-3p;	0	92.194	Inf	3.50434e-16	2.16989e-14
MIMAT0000451	hsa-miR-150;hsa-miR-150-5p;	0	92.2948	Inf	1.77447e-15	1.01736e-13
MIMAT0000445	hsa-miR-126;hsa-miR-126-3p;	17.3707	401.619	23.1205	4.84174e-13	2.58449e-11
MIMAT0004614	hsa-miR-193a-5p;	63.0176	0.686696	0.0108969	9.2171e-11	4.75602e-09
MIMAT0000420	hsa-miR-30b;hsa-miR-30b-5p;	1.05065	59.0887	56.2403	6.3347e-10	2.97155e-08
MIMAT0000245	hsa-miR-30d;hsa-miR-30d-5p;	156.567	545.235	3.48244	1.43072e-09	6.32786e-08
MIMAT0000083	hsa-miR-26b;hsa-miR-26b-5p;	5.08508	82.5703	16.2378	2.79279e-09	1.13769e-07
MIMAT0002874	hsa-miR-503;hsa-miR-503-5p;	46.1723	1.80408	0.0390728	2.67724e-09	1.13769e-07
MIMAT0019022	hsa-miR-4488;	30.7488	0.297555	0.00967695	3.61189e-09	1.3978e-07
MIMAT0000617	hsa-miR-200c;hsa-miR-200c-3p;	304.435	934.674	3.0702	4.88826e-09	1.71978e-07
MIMAT0000254	hsa-miR-10b;hsa-miR-10b-5p;	0.672405	52.6653	78.3238	6.34015e-09	2.1336e-07
MIMAT0000423_1	NA	125.16	19.1169	0.15274	2.48403e-08	8.18144e-07
MIMAT0000279	hsa-miR-222;hsa-miR-222-3p;	450.775	99.1895	0.220042	2.77697e-08	8.95574e-07
MIMAT0000244	hsa-miR-30c;hsa-miR-30c-5p;	14.9541	103.641	6.93059	7.05377e-08	2.14103e-06
MIMAT0000440	hsa-miR-191;hsa-miR-191-5p;	110.696	348.395	3.14732	1.89811e-07	5.44125e-06
MIMAT0000456	hsa-miR-186;hsa-miR-186-5p;	5.84156	66.9096	11.4541	2.06314e-07	5.7031e-06
MIMAT0000253	hsa-miR-10a;hsa-miR-10a-5p;	11.2139	88.1607	7.86174	2.24178e-07	5.98324e-06
MIMAT0000257_1	NA	80.1921	10.5379	0.131409	5.32682e-07	1.35179e-05
MIMAT0000436	hsa-miR-144;hsa-miR-144-3p;	0	33.4863	Inf	1.04764e-06	2.61571e-05
MIMAT0000099_1	NA	13.1681	82.606	6.27318	3.08538e-06	7.46275e-05
MIMAT0004592	hsa-miR-125b-1*;hsa-miR-125b-1-3p;	22.3087	0.542066	0.0242984	3.2126e-06	7.65093e-05
MIMAT0004955	hsa-miR-374b;hsa-miR-374b-5p;	1.75109	39.6043	22.6169	4.07277e-06	9.13717e-05
MIMAT0022735	hsa-miR-374c-3p;	1.75109	39.6043	22.6169	4.07277e-06	9.13717e-05
MIMAT0029782_1	NA	86.125	6.32559	0.0734466	5.55086e-06	0.000121024
MIMAT0000682	hsa-miR-200a;hsa-miR-200a-3p;	22.4838	97.3643	4.33042	2.33543e-05	0.000495239
MIMAT0000078	hsa-miR-23a;hsa-miR-23a-3p;	52.0488	175.422	3.37034	4.50824e-05	0.000906332
MIMAT0000063	hsa-let-7b;hsa-let-7b-5p;	1941.32	835.97	0.430619	5.04321e-05	0.000988213
MIMAT0000510	hsa-miR-320;hsa-miR-320a;	529.112	201.044	0.379965	5.75439e-05	0.00108632
MIMAT0000062_2	NA	767.376	306.61	0.399556	5.95629e-05	0.00111088
MIMAT0000692	hsa-miR-30e-5p;hsa-miR-30e;hsa-miR-30e-5p;	12.5587	67.3764	5.36492	8.92733e-05	0.00158845
MIMAT0000414	hsa-let-7g;hsa-let-7g-5p;	185.593	404.291	2.17837	0.000111743	0.00194358
MIMAT0000075	hsa-miR-20;hsa-miR-20a;hsa-miR-20a-5p;	32.6329	128.472	3.93689	0.000123369	0.00207221
MIMAT0000226	hsa-miR-196a;hsa-miR-196a-5p;	0	21.7214	Inf	0.000124493	0.00207221
MIMAT0000318	hsa-miR-200b;hsa-miR-200b-3p;	67.9767	180.244	2.65156	0.000134461	0.00221432
MIMAT0000069_1	NA	3.4461	35.4391	10.2838	0.000153941	0.00248229
MIMAT0023712	hsa-miR-6087;	508.4	18.5165	0.0364211	0.000172008	0.00274504
MIMAT0000062_1	NA	749.733	321.384	0.428665	0.000176176	0.00278286
MIMAT0002819	hsa-miR-193b;hsa-miR-193b-3p;	2.39546	32.2636	13.4687	0.000194128	0.00303545
MIMAT0000082_1	NA	153.282	352.576	2.30018	0.000210181	0.00322139
MIMAT0000433	hsa-miR-142-5p;	0.672405	24.9018	37.0339	0.000221497	0.00335157
MIMAT0000232	hsa-miR-199a*;hsa-miR-199a-3p;	0	19.9056	Inf	0.000275636	0.00402533
MIMAT0003393	hsa-miR-425-5p;hsa-miR-425;hsa-miR-425-5p;	14.1066	66.0447	4.68182	0.000288683	0.00417646
MIMAT0000070	hsa-miR-17-5p;hsa-miR-17;hsa-miR-17-5p;	15.8508	61.5383	3.88236	0.000300764	0.00431095
MIMAT0004792	hsa-miR-92b*;hsa-miR-92b-5p;	22.5188	1.75829	0.0780809	0.000357529	0.00494156
MIMAT0000264	hsa-miR-203;hsa-miR-203a;	53.1835	147.941	2.7817	0.000398168	0.00526807
MIMAT0019813	hsa-miR-3545-5p;hsa-miR-203b-5p;	53.1835	147.941	2.7817	0.000398168	0.00526807
MIMAT0000082	hsa-miR-26a;hsa-miR-26a-5p;	23.3594	82.6699	3.53905	0.000436923	0.00568366
MIMAT0005883	hsa-miR-1293;	27.5128	0.969892	0.0352523	0.000506448	0.00647919
MIMAT0015043	hsa-miR-3168;	43.8467	2.60215	0.0593466	0.000560742	0.00705714
MIMAT0004954	hsa-miR-543;	27.5409	3.54075	0.128564	0.000601043	0.00750334
MIMAT0000444	hsa-miR-126*;hsa-miR-126-5p;	0.672405	22.2983	33.162	0.000656878	0.00806387
MIMAT0005951	hsa-miR-1307;hsa-miR-1307-3p;	368.293	163.674	0.444413	0.000714995	0.00857994
MIMAT0000064	hsa-let-7c;hsa-let-7c-5p;	207.313	78.9448	0.3808	0.000802797	0.00948649
MIMAT0000680	hsa-miR-106b;hsa-miR-106b-5p;	7.50162	39.1908	5.2243	0.000914539	0.010565
MIMAT0000686	hsa-miR-34c;hsa-miR-34c-5p;	9.04957	0	0	0.00090899	0.010565
MIMAT0004563	hsa-miR-199b-3p;	0	16.7567	Inf	0.00106871	0.0121452
MIMAT0000259	hsa-miR-182;hsa-miR-182-5p;	15.2694	56.2702	3.68517	0.00113395	0.0126285
MIMAT0000244_1	NA	3.06786	29.5294	9.62539	0.00114299	0.0126382
MIMAT0000434	hsa-miR-142-3p;	0	16.1673	Inf	0.00133268	0.0146311
MIMAT0004703	hsa-miR-335*;hsa-miR-335-3p;	0	16.1168	Inf	0.00140439	0.0152028
MIMAT0000455	hsa-miR-185;hsa-miR-185-5p;	3.64924	27.7945	7.61651	0.0017405	0.0185813
MIMAT0003322	hsa-miR-652;hsa-miR-652-3p;	0.672405	19.2961	28.6972	0.00197811	0.0208307
MIMAT0000764	hsa-miR-339;hsa-miR-339-5p;	3.0959	27.7187	8.95335	0.00202619	0.0211929
MIMAT0002816	hsa-miR-494;hsa-miR-494-3p;	0	15.1998	Inf	0.00211049	0.0217803
MIMAT0000232_1	NA	0	14.8356	Inf	0.00244078	0.0248574
MIMAT0002174	hsa-miR-484;	5.75748	36.2658	6.29891	0.00281827	0.0283291
MIMAT0004597	hsa-miR-140-3p;	15.2413	50.9076	3.3401	0.00305616	0.0305222
MIMAT0004600	hsa-miR-144*;hsa-miR-144-5p;	0	14.3053	Inf	0.0031888	0.0316427
MIMAT0000689	hsa-miR-99b;hsa-miR-99b-5p;	243.428	110.304	0.45313	0.00342047	0.0333012
MIMAT0000101	hsa-miR-103;hsa-miR-103a;hsa-miR-103a-3p;	42.0818	107.01	2.54291	0.00349073	0.033563
MIMAT0007402	hsa-miR-103-as;hsa-miR-103b;	42.0818	107.01	2.54291	0.00349073	0.033563
MIMAT0000257	hsa-miR-181b;hsa-miR-181b-5p;	20.2704	2.73982	0.135164	0.0046053	0.0434696
MIMAT0019045	hsa-miR-4508;	17.9521	0.367675	0.0204809	0.00478705	0.0443734
MIMAT0001341	hsa-miR-424;hsa-miR-424-5p;	13.5533	1.06434	0.07853	0.0049807	0.0458936
MIMAT0000753	hsa-miR-342;hsa-miR-342-3p;	0.672405	16.6444	24.7535	0.00530276	0.048572
MIMAT0019032	hsa-miR-4497;	26.6795	1.05437	0.0395199	0.0055195	0.049966
MIMAT0005882	hsa-miR-548k;	0	12.4966	Inf	0.00681666	0.0606447
MIMAT0000646	hsa-miR-155;hsa-miR-155-5p;	5.25327	27.4034	5.21645	0.0072013	0.0633387
MIMAT0000250	hsa-miR-139;hsa-miR-139-5p;	2.01721	21.2291	10.524	0.00758452	0.0659642
MIMAT0004926	hsa-miR-708;hsa-miR-708-5p;	7.88681	0.241794	0.030658	0.00758503	0.0659642
MIMAT0003329	hsa-miR-411;hsa-miR-411-5p;	7.59265	37.6858	4.96346	0.00817235	0.0706749
MIMAT0000069	hsa-miR-16;hsa-miR-16-5p;	1.54795	17.9345	11.586	0.00901941	0.0771384
MIMAT0000067	hsa-let-7f;hsa-let-7f-5p;	322.085	530.032	1.64562	0.0105693	0.0894059
MIMAT0004494	hsa-miR-21*;hsa-miR-21-3p;	0.875544	14.5048	16.5666	0.0117908	0.0991963

## Sheet: S4_H413
geneid	symbol	baseMeanControl	baseMean_H413	foldChange	pval	padj
MIMAT0000253	hsa-miR-10a;hsa-miR-10a-5p;	24.5865	533.509	21.6992	2.89097e-21	2.71028e-18
MIMAT0000421	hsa-miR-122a;hsa-miR-122;hsa-miR-122-5p;	0	242.706	Inf	9.71894e-18	2.27788e-15
MIMAT0019877	hsa-miR-3591-3p;	0	242.706	Inf	9.71894e-18	2.27788e-15
MIMAT0000078	hsa-miR-23a;hsa-miR-23a-3p;	110.011	884.479	8.0399	1.45948e-16	3.04058e-14
MIMAT0000063	hsa-let-7b;hsa-let-7b-5p;	4137.9	515.042	0.124469	5.3646e-13	7.81718e-11
MIMAT0000093	hsa-miR-93;hsa-miR-93-5p;	21.5616	293.759	13.6242	1.18066e-12	1.58125e-10
MIMAT0000081	hsa-miR-25;hsa-miR-25-3p;	24.158	296.296	12.2649	6.79578e-12	8.49472e-10
MIMAT0000617	hsa-miR-200c;hsa-miR-200c-3p;	650.452	2469.69	3.79689	1.74715e-11	1.81995e-09
MIMAT0000318	hsa-miR-200b;hsa-miR-200b-3p;	145.702	728.715	5.00142	4.67101e-11	4.37907e-09
MIMAT0004749	hsa-miR-424*;hsa-miR-424-3p;	591.356	17.3416	0.0293251	7.81995e-11	6.98209e-09
MIMAT0002177	hsa-miR-486;hsa-miR-486-5p;	0	130.447	Inf	1.91556e-10	1.49653e-08
MIMAT0004762_1	NA	0	130.501	Inf	1.89894e-10	1.49653e-08
MIMAT0002177_1	NA	0	120.24	Inf	9.97572e-10	7.19403e-08
MIMAT0004762	hsa-miR-486-3p;	0	120.24	Inf	9.97572e-10	7.19403e-08
MIMAT0000445	hsa-miR-126;hsa-miR-126-3p;	36.6362	271.871	7.42083	5.83226e-09	3.90553e-07
MIMAT0000682	hsa-miR-200a;hsa-miR-200a-3p;	48.8809	294.948	6.03403	7.41204e-08	4.63252e-06
MIMAT0000418	hsa-miR-23b;hsa-miR-23b-3p;	21.0328	191.887	9.12323	8.41595e-08	4.64115e-06
MIMAT0001631	hsa-miR-451;hsa-miR-451a;	0	113.193	Inf	8.26468e-08	4.64115e-06
MIMAT0004977	hsa-miR-934;	0	93.0967	Inf	8.98508e-08	4.67973e-06
MIMAT0000064	hsa-let-7c;hsa-let-7c-5p;	441.577	56.2307	0.127341	1.84816e-07	9.1192e-06
MIMAT0000080_1	NA	1254.16	3756.7	2.9954	6.15688e-07	2.74861e-05
MIMAT0019208	hsa-miR-3074-5p;	1254.16	3756.7	2.9954	6.15688e-07	2.74861e-05
MIMAT0000435	hsa-miR-143;hsa-miR-143-3p;	0	69.1127	Inf	5.58591e-06	0.000232746
MIMAT0000278	hsa-miR-221;hsa-miR-221-3p;	313.12	937.715	2.99474	1.04253e-05	0.000415901
MIMAT0000256_1	NA	206.66	624.063	3.01976	1.27269e-05	0.000486745
MIMAT0001536	hsa-miR-429;	9.0999	109.073	11.9862	1.29799e-05	0.000486745
MIMAT0004614	hsa-miR-193a-5p;	132.728	5.87157	0.0442377	1.64075e-05	0.000603218
MIMAT0002819	hsa-miR-193b;hsa-miR-193b-3p;	4.90056	91.9532	18.7638	1.9049e-05	0.000673902
MIMAT0000098	hsa-miR-100;hsa-miR-100-5p;	10622.5	1441.27	0.135681	2.68944e-05	0.000900481
MIMAT0029782_1	NA	186.156	3.50033	0.0188032	2.68541e-05	0.000900481
MIMAT0000062_2	NA	1634.82	551.282	0.337212	4.41774e-05	0.00142815
MIMAT0015043	hsa-miR-3168;	91.9838	1.24956	0.0135845	6.32013e-05	0.00188099
MIMAT0000080	hsa-miR-24;hsa-miR-24-3p;	170.68	528.776	3.09805	6.60075e-05	0.00193381
MIMAT0000062_1	NA	1602.54	556.238	0.347098	6.89655e-05	0.00198939
MIMAT0000226	hsa-miR-196a;hsa-miR-196a-5p;	0	53.31	Inf	9.19869e-05	0.0025364
MIMAT0000244	hsa-miR-30c;hsa-miR-30c-5p;	30.87	159.23	5.1581	0.00016785	0.00456114
MIMAT0030019	hsa-miR-7704;	193.261	16.8374	0.0871228	0.000419764	0.0107816
MIMAT0004792	hsa-miR-92b*;hsa-miR-92b-5p;	47.723	1.58557	0.0332244	0.000449771	0.0113962
MIMAT0000259	hsa-miR-182;hsa-miR-182-5p;	32.3005	139.715	4.32547	0.000481295	0.011874
MIMAT0000423_1	NA	266.124	65.709	0.246911	0.000831075	0.0199778
MIMAT0004954	hsa-miR-543;	58.718	3.24182	0.0552099	0.000858857	0.0201295
MIMAT0000757	hsa-miR-151;hsa-miR-151-3p;hsa-miR-151a-3p;	86.0899	266.065	3.09055	0.00123321	0.0272032
MIMAT0023712	hsa-miR-6087;	1077.18	27.4513	0.0254844	0.00122546	0.0272032
MIMAT0004748	hsa-miR-423-5p;	316.31	98.291	0.310743	0.00130705	0.0281692
MIMAT0022731	hsa-miR-3184-3p;	316.31	98.291	0.310743	0.00130705	0.0281692
MIMAT0000097	hsa-miR-99a;hsa-miR-99a-5p;	263.227	61.4405	0.233412	0.00157323	0.0335205
MIMAT0000077	hsa-miR-22;hsa-miR-22-3p;	854.693	1618.86	1.89408	0.00209017	0.0430667
MIMAT0000438	hsa-miR-152;hsa-miR-152-3p;	6.09452	54.3898	8.92438	0.00346243	0.0676255
MIMAT0000082	hsa-miR-26a;hsa-miR-26a-5p;	50.9124	159.822	3.13916	0.00350108	0.0676755
MIMAT0000087	hsa-miR-30a-5p;hsa-miR-30a;hsa-miR-30a-5p;	112.408	266.761	2.37316	0.00441146	0.084403

## Sheet: S5_UMSCC47
geneid	symbol	baseMeanCtrl	baseMeanUMSCC47	foldChange	pval	padj
MIMAT0004749	hsa-miR-424*;hsa-miR-424-3p;	615.465	4.4768	0.0086292	1.25e-109	6.66e-107
MIMAT0000617	hsa-miR-200c;hsa-miR-200c-3p;	70.8201	1259.21	20.7001	1.24e-66	3.29e-64
MIMAT0000081	hsa-miR-25;hsa-miR-25-3p;	36.4409	518.392	16.5788	8.81e-42	1.56e-39
MIMAT0000087	hsa-miR-30a-5p;hsa-miR-30a;hsa-miR-30a-5p;	173.699	1795.73	12.0442	5.51e-41	6.01e-39
MIMAT0000318	hsa-miR-200b;hsa-miR-200b-3p;	28.6988	412.114	17.0229	5.66e-41	6.01e-39
MIMAT0000454	hsa-miR-184;	407.518	3.31026	0.00922249	2.86e-40	2.53e-38
MIMAT0000093	hsa-miR-93;hsa-miR-93-5p;	7.23622	223.356	38.9904	1.05e-35	6.94e-34
MIMAT0000682	hsa-miR-200a;hsa-miR-200a-3p;	3.21621	190.296	66.074	1.01e-35	6.94e-34
MIMAT0000421	hsa-miR-122a;hsa-miR-122;hsa-miR-122-5p;	0	136.435	3138.89	1.59e-29	9.37e-28
MIMAT0019877	hsa-miR-3591-3p;	0	136.435	3138.9	3.14e-29	1.67e-27
MIMAT0000252	hsa-miR-7;hsa-miR-7-5p;	2.01	136.376	92.9976	4.4e-29	2.01e-27
MIMAT0022741	hsa-miR-3529-3p;	2.01	136.376	92.9975	4.53e-29	2.01e-27
MIMAT0001631	hsa-miR-451;hsa-miR-451a;	0	150.093	3464.73	2.37e-28	9.68e-27
MIMAT0000078	hsa-miR-23a;hsa-miR-23a-3p;	76.4477	507.761	7.92269	2.19e-27	8.31e-26
MIMAT0001536	hsa-miR-429;	0	95.2079	2196.27	7.13e-27	2.52e-25
MIMAT0000445	hsa-miR-126;hsa-miR-126-3p;	37.4391	335.318	11.1641	1.77e-25	5.87e-24
MIMAT0000446	hsa-miR-127;hsa-miR-127-3p;	295.612	36.0634	0.146522	1.9e-24	5.93e-23
MIMAT0000732	hsa-miR-422b;hsa-miR-378;hsa-miR-378a-3p;	189.104	704.872	4.49703	1.91e-23	5.62e-22
MIMAT0000259	hsa-miR-182;hsa-miR-182-5p;	32.0058	231.136	8.99169	1.72e-22	4.82e-21
MIMAT0001620	hsa-miR-200a*;hsa-miR-200a-5p;	0	72.2831	1667.23	7.4e-22	1.96e-20
MIMAT0000423_1	NA	297.247	43.1211	0.171191	9.33e-22	2.36e-20
MIMAT0000435	hsa-miR-143;hsa-miR-143-3p;	1.25797	87.9909	60.1557	2.32e-21	5.6e-20
MIMAT0000252_1	NA	10.5042	130.291	15.184	3.04e-20	7.01e-19
MIMAT0000070	hsa-miR-17-5p;hsa-miR-17;hsa-miR-17-5p;	9.24622	119.184	16.6509	1.31e-19	2.91e-18
MIMAT0000264	hsa-miR-203;hsa-miR-203a;	17.7922	156.967	10.9661	1.52e-18	2.99e-17
MIMAT0004762_1	NA	0	86.5817	1994.96	1.49e-18	2.99e-17
MIMAT0019813	hsa-miR-3545-5p;hsa-miR-203b-5p;	17.7922	156.967	10.9661	1.49e-18	2.99e-17
MIMAT0002177	hsa-miR-486;hsa-miR-486-5p;	0	86.5817	1994.96	1.63e-18	3.09e-17
MIMAT0000088	hsa-miR-30a-3p;hsa-miR-30a*;hsa-miR-30a-3p;	34.2366	211.795	6.81917	5.56e-18	1.02e-16
MIMAT0000098	hsa-miR-100;hsa-miR-100-5p;	8106.99	1526.88	0.220074	1.43e-17	2.53e-16
MIMAT0000069_1	NA	3.21621	79.3099	27.5426	3.02e-17	5.17e-16
MIMAT0000244	hsa-miR-30c;hsa-miR-30c-5p;	65.6456	271.671	4.79844	4.13e-17	6.85e-16
MIMAT0004954	hsa-miR-543;	124.354	11.8594	0.110396	1.97e-16	3.17e-15
MIMAT0000261	hsa-miR-183;hsa-miR-183-5p;	47.4901	206.79	5.19663	2.31e-16	3.61e-15
MIMAT0003249	hsa-miR-584;hsa-miR-584-5p;	5.73215	85.3314	14.9535	3.46e-16	5.24e-15
MIMAT0023712	hsa-miR-6087;	659.908	13.6331	0.0265106	5.26e-16	7.75e-15
MIMAT0000075	hsa-miR-20;hsa-miR-20a;hsa-miR-20a-5p;	21.9685	141.66	7.13877	5.54e-16	7.95e-15
MIMAT0004762	hsa-miR-486-3p;	0	66.6334	1535.32	2e-15	2.79e-14
MIMAT0002177_1	NA	0	66.6334	1535.32	2.12e-15	2.89e-14
MIMAT0001080	hsa-miR-196b;hsa-miR-196b-5p;	0	42.2088	973.889	3.26e-15	4.32e-14
MIMAT0000646	hsa-miR-155;hsa-miR-155-5p;	18.3371	120.113	8.41277	3.76e-15	4.86e-14
MIMAT0000414	hsa-let-7g;hsa-let-7g-5p;	205.535	694.516	3.93709	9.47e-15	1.18e-13
MIMAT0000279	hsa-miR-222;hsa-miR-222-3p;	3009.36	860.181	0.337539	1.28e-14	1.55e-13
MIMAT0000245	hsa-miR-30d;hsa-miR-30d-5p;	557.017	1510.2	3.16894	1.83e-14	2.16e-13
MIMAT0001341	hsa-miR-424;hsa-miR-424-5p;	49.4874	1.00693	0.0265349	3.34e-14	3.86e-13
MIMAT0000423	hsa-miR-125b;hsa-miR-125b-5p;	68.5893	6.20391	0.112413	3.55e-14	4.01e-13
MIMAT0000722	hsa-miR-370;hsa-miR-370-3p;	55.1287	2.89147	0.0622641	3.75e-14	4.15e-13
MIMAT0000419	hsa-miR-27b;hsa-miR-27b-3p;	166.592	587.161	4.03344	1.45e-13	1.57e-12
MIMAT0000097	hsa-miR-99a;hsa-miR-99a-5p;	506.338	128.505	0.29702	2.89e-13	3.07e-12
MIMAT0000278	hsa-miR-221;hsa-miR-221-3p;	456.706	1054.16	2.73545	3.2e-13	3.33e-12
MIMAT0000692	hsa-miR-30e-5p;hsa-miR-30e;hsa-miR-30e-5p;	44.2739	166.991	4.51798	1.16e-12	1.19e-11
MIMAT0000096	hsa-miR-98;hsa-miR-98-5p;	20.7105	112.1	6.07899	2.08e-12	2.08e-11
MIMAT0002819	hsa-miR-193b;hsa-miR-193b-3p;	8.54595	72.7025	10.1669	8.26e-12	8.13e-11
MIMAT0000101	hsa-miR-103;hsa-miR-103a;hsa-miR-103a-3p;	20.1528	105.495	6.17442	1.09e-11	1.06e-10
MIMAT0000252_2	NA	3.26797	54.8996	19.0385	1.22e-11	1.16e-10
MIMAT0007402	hsa-miR-103-as;hsa-miR-103b;	20.1528	105.495	6.17442	1.45e-11	1.35e-10
MIMAT0000062_1	NA	851.941	242.671	0.333239	1.55e-11	1.42e-10
MIMAT0004703	hsa-miR-335*;hsa-miR-335-3p;	1.25797	39.0322	26.7199	1.68e-11	1.51e-10
MIMAT0004928	hsa-miR-147b;	0	29.1375	672.909	2.21e-11	1.95e-10
MIMAT0004672	hsa-miR-106b*;hsa-miR-106b-3p;	10.3099	75.0916	7.56086	5.48e-11	4.69e-10
MIMAT0000084	hsa-miR-27a;hsa-miR-27a-3p;	1163.1	2297.01	2.36569	6.18e-11	5.2e-10
MIMAT0000064	hsa-let-7c;hsa-let-7c-5p;	261.35	74.9541	0.341035	9.86e-11	8.05e-10
MIMAT0000062_2	NA	854.546	247.155	0.339756	1.13e-10	9.12e-10
MIMAT0000757	hsa-miR-151;hsa-miR-151-3p;hsa-miR-151a-3p;	245.685	568.347	2.7056	1.79e-10	1.42e-09
MIMAT0000416	hsa-miR-1;	38.1003	1.32745	0.0433337	3.08e-10	2.37e-09
MIMAT0022735	hsa-miR-374c-3p;	2.01	35.6766	24.3856	3.85e-10	2.92e-09
MIMAT0004955	hsa-miR-374b;hsa-miR-374b-5p;	2.01	35.6766	24.3851	4.15e-10	3.1e-09
MIMAT0000080_1	NA	1171.93	2180.54	2.23913	1.13e-09	8.36e-09
MIMAT0019208	hsa-miR-3074-5p;	1171.93	2180.54	2.23914	1.26e-09	9.14e-09
MIMAT0022731	hsa-miR-3184-3p;	638.395	189.78	0.344037	3.13e-09	2.24e-08
MIMAT0004748	hsa-miR-423-5p;	638.395	189.78	0.344043	3.35e-09	2.37e-08
MIMAT0000092	hsa-miR-92;hsa-miR-92a;hsa-miR-92a-3p;	547.732	1173.62	2.49169	4.4e-09	3.03e-08
MIMAT0000254	hsa-miR-10b;hsa-miR-10b-5p;	0	25.7653	594.386	4.38e-09	3.03e-08
MIMAT0004559	hsa-miR-181c*;hsa-miR-181c-3p;	46.4139	2.69386	0.0642354	5.48e-09	3.73e-08
MIMAT0029782_1	NA	48.5917	4.66948	0.120732	6.27e-09	4.22e-08
MIMAT0000456	hsa-miR-186;hsa-miR-186-5p;	39.8515	119.312	3.64544	1.03e-08	6.85e-08
MIMAT0000455	hsa-miR-185;hsa-miR-185-5p;	3.26797	37.2545	12.9341	1.44e-08	9.46e-08
MIMAT0000074	hsa-miR-19b;hsa-miR-19b-3p;	0	21.6535	499.709	1.65e-08	1.07e-07
MIMAT0000441_1	NA	4.02001	34.5495	11.9574	3.17e-08	2.03e-07
MIMAT0000244_1	NA	12.2681	63.132	5.5602	6.2e-08	3.92e-07
MIMAT0000764	hsa-miR-339;hsa-miR-339-5p;	3.96824	36.8099	12.7588	6.81e-08	4.26e-07
MIMAT0000440	hsa-miR-191;hsa-miR-191-5p;	186.991	423.89	2.59804	7.52e-08	4.64e-07
MIMAT0000447	hsa-miR-134;hsa-miR-134-5p;	47.3475	7.23913	0.178897	7.94e-08	4.85e-07
MIMAT0000418	hsa-miR-23b;hsa-miR-23b-3p;	12.774	64.2818	5.05365	1.07e-07	6.49e-07
MIMAT0001639	hsa-miR-409-3p;	102.981	28.6669	0.331318	1.6e-07	9.56e-07
MIMAT0000450	hsa-miR-149;hsa-miR-149-5p;	19.6986	70.9927	4.51734	2.27e-07	1.34e-06
MIMAT0004592	hsa-miR-125b-1*;hsa-miR-125b-1-3p;	64.0898	13.5177	0.240472	2.36e-07	1.38e-06
MIMAT0000243	hsa-miR-148a;hsa-miR-148a-3p;	3067.07	1186.69	0.45356	2.47e-07	1.43e-06
MIMAT0000752	hsa-miR-328;hsa-miR-328-3p;	25.3273	1.79044	0.0843505	2.61e-07	1.49e-06
MIMAT0004614	hsa-miR-193a-5p;	83.892	21.0547	0.292231	3.56e-07	2.01e-06
MIMAT0000443	hsa-miR-125a;hsa-miR-125a-5p;	279.611	98.8446	0.424068	4.26e-07	2.38e-06
MIMAT0004702	hsa-miR-339-3p;	9.29798	45.217	6.30748	4.93e-07	2.73e-06
MIMAT0000420	hsa-miR-30b;hsa-miR-30b-5p;	3.96824	33.0614	11.4503	5.43e-07	2.97e-06
MIMAT0000758	hsa-miR-135b;hsa-miR-135b-5p;	6.48419	41.2257	7.21077	6e-07	3.25e-06
MIMAT0000433	hsa-miR-142-5p;	0	17.9061	413.628	6.85e-07	3.67e-06
MIMAT0000451	hsa-miR-150;hsa-miR-150-5p;	2.01	24.2054	16.5319	1e-06	5.33e-06
MIMAT0002821	hsa-miR-181d;hsa-miR-181d-5p;	1.25797	22.2413	15.25	1.24e-06	6.54e-06
MIMAT0000090	hsa-miR-32;hsa-miR-32-5p;	2.01	22.6808	15.4929	1.75e-06	9.1e-06
MIMAT0000063	hsa-let-7b;hsa-let-7b-5p;	1508.88	569.232	0.436826	2.19e-06	1.13e-05
MIMAT0000253	hsa-miR-10a;hsa-miR-10a-5p;	14.4207	53.5933	4.6922	2.46e-06	1.26e-05
MIMAT0004558	hsa-miR-181a-2*;hsa-miR-181a-2-3p;	89.793	24.4897	0.331868	3.23e-06	1.62e-05
MIMAT0000693	hsa-miR-30e-3p;hsa-miR-30e*;hsa-miR-30e-3p;	6.53595	38.3869	6.70607	3.95e-06	1.96e-05
MIMAT0002874	hsa-miR-503;hsa-miR-503-5p;	82.5695	25.2551	0.363931	6.67e-06	3.28e-05
MIMAT0000226	hsa-miR-196a;hsa-miR-196a-5p;	0	12.3481	286.374	9.9e-06	4.82e-05
MIMAT0022727	hsa-miR-1307-5p;	0	12.09	279.874	1.04e-05	5.03e-05
MIMAT0002174	hsa-miR-484;	15.1209	49.2204	4.30266	1.3e-05	6.2e-05
MIMAT0000765	hsa-miR-335;hsa-miR-335-5p;	0	11.954	276.502	1.6e-05	7.56e-05
MIMAT0003322	hsa-miR-652;hsa-miR-652-3p;	0	12.6044	291.209	1.74e-05	8.17e-05
MIMAT0000280	hsa-miR-223;hsa-miR-223-3p;	0	14.2336	328.143	2.98e-05	0.000138743
MIMAT0000432	hsa-miR-141;hsa-miR-141-3p;	6.03001	26.0328	6.02705	3.5e-05	0.000161562
MIMAT0002814	hsa-miR-432;hsa-miR-432-5p;	20.1528	2.22418	0.13	3.58e-05	0.000163699
MIMAT0000275	hsa-miR-218;hsa-miR-218-5p;	1.25797	16.3167	11.1841	5.22e-05	0.000236947
MIMAT0000436	hsa-miR-144;hsa-miR-144-3p;	0	11.2776	260.866	6.01e-05	0.000270489
MIMAT0000707	hsa-miR-363;hsa-miR-363-3p;	3.96824	22.6931	7.86354	6.62e-05	0.000295419
MIMAT0000438	hsa-miR-152;hsa-miR-152-3p;	26.7405	67.5859	2.96917	6.8e-05	0.000301114
MIMAT0004814	hsa-miR-654-3p;	28.5044	5.05852	0.200399	7.3e-05	0.000320234
MIMAT0004571	hsa-miR-200b*;hsa-miR-200b-5p;	0	10.1974	235.96	0.000100155	0.000435919
MIMAT0000415	hsa-let-7i;hsa-let-7i-5p;	954.675	1368.47	1.70171	0.000106167	0.000454634
MIMAT0003218	hsa-miR-92b;hsa-miR-92b-3p;	97.1593	171.44	2.02963	0.000105698	0.000454634
MIMAT0003339	hsa-miR-421;	0	9.28933	214.684	0.000148637	0.000626397
MIMAT0004494	hsa-miR-21*;hsa-miR-21-3p;	3.26797	19.952	6.94	0.000201115	0.000840882
MIMAT0000256	hsa-miR-181a;hsa-miR-181a-5p;	98.3517	38.8444	0.472008	0.000209632	0.000869644
MIMAT0000069	hsa-miR-16;hsa-miR-16-5p;	3.26797	19.7169	6.85413	0.000257704	0.00106078
MIMAT0000066	hsa-let-7e;hsa-let-7e-5p;	133.689	49.9645	0.453037	0.000280749	0.00114675
MIMAT0003239	hsa-miR-574;hsa-miR-574-3p;	13.0592	37.9614	3.7917	0.000289084	0.00117179
MIMAT0000753	hsa-miR-342;hsa-miR-342-3p;	10.3489	32.545	3.80416	0.00030066	0.00120239
MIMAT0004977	hsa-miR-934;	0	8.86203	205.781	0.000301164	0.00120239
MIMAT0004819	hsa-miR-671-3p;	18.0911	2.03461	0.131851	0.000349787	0.0013861
MIMAT0004810	hsa-miR-629;hsa-miR-629-5p;	6.53595	25.4142	4.44904	0.000451206	0.00177475
MIMAT0016847	hsa-miR-378c;	0	8.58265	198.978	0.000500539	0.00195431
MIMAT0000275_1	NA	0	8.0683	186.199	0.000577822	0.00222336
MIMAT0003294	hsa-miR-625;hsa-miR-625-5p;	2.01	13.912	9.52455	0.000576668	0.00222336
MIMAT0017990	hsa-miR-3613-5p;	1.25797	12.5355	8.61999	0.000584037	0.00223111
MIMAT0003283	hsa-miR-615;hsa-miR-615-3p;	3.21621	18.1545	6.31257	0.000645899	0.00244981
MIMAT0000449	hsa-miR-146;hsa-miR-146a;hsa-miR-146a-5p;	54.1686	95.5368	2.16081	0.000668197	0.00249868
MIMAT0025477	hsa-miR-6510-3p;	12.4107	0.90524	0.0949055	0.000735849	0.00273242
MIMAT0000082_1	NA	2209.47	1182.33	0.632176	0.000763806	0.00281653
MIMAT0004799	hsa-miR-589;hsa-miR-589-5p;	2.51594	14.4126	5.02103	0.000831457	0.00304485
MIMAT0004586	hsa-miR-15b*;hsa-miR-15b-3p;	0	7.53185	174.072	0.000961784	0.00349799
MIMAT0004808	hsa-miR-625*;hsa-miR-625-3p;	2.01	12.3712	8.48454	0.00107835	0.00389525
MIMAT0000680	hsa-miR-106b;hsa-miR-106b-5p;	2.01	12.2338	8.37945	0.00123764	0.00444044
MIMAT0000222	hsa-miR-192;hsa-miR-192-5p;	12.774	36.9106	2.90672	0.0012984	0.00462717
MIMAT0002888	hsa-miR-532;hsa-miR-532-5p;	52.7163	88.7295	2.01392	0.00140547	0.00497535
MIMAT0000065	hsa-let-7d;hsa-let-7d-5p;	59.2523	97.0622	1.95455	0.00153791	0.00540816
MIMAT0000092_1	NA	235.829	330.022	1.63942	0.0015521	0.00542212
MIMAT0004693	hsa-miR-330-5p;	0	6.52132	151.245	0.00157998	0.00548346
MIMAT0000434	hsa-miR-142-3p;	0	7.00306	162.316	0.00162153	0.00559112
MIMAT0000257_1	NA	147.968	211.875	1.69892	0.00177306	0.00607416
MIMAT0000759	hsa-miR-148b;hsa-miR-148b-3p;	47.5166	98.0226	2.20719	0.0020151	0.0068591
MIMAT0000772	hsa-miR-345;hsa-miR-345-5p;	1.95824	11.1783	7.64007	0.00211408	0.00715017
MIMAT0019053	hsa-miR-4516;	11.308	0.130951	0.0188777	0.00224945	0.00755985
MIMAT0000691	hsa-miR-130b;hsa-miR-130b-3p;	0	6.32425	146.851	0.0023754	0.00793293
MIMAT0000082	hsa-miR-26a;hsa-miR-26a-5p;	616.009	331.835	0.641219	0.00252055	0.00836509
MIMAT0000073	hsa-miR-19a;hsa-miR-19a-3p;	2.01	11.1513	7.62995	0.00258604	0.00852913
MIMAT0000103	hsa-miR-106a;hsa-miR-106a-5p;	0	5.52081	128.991	0.00295091	0.00967241
MIMAT0030019	hsa-miR-7704;	32.3554	7.66403	0.312096	0.00321208	0.0104639
MIMAT0016888	hsa-miR-4326;	1.25797	9.97805	6.86185	0.00361649	0.0117095
MIMAT0018349	hsa-miR-3934;hsa-miR-3934-5p;	0	5.56009	128.673	0.0037231	0.0119816
MIMAT0000727	hsa-miR-374;hsa-miR-374a;hsa-miR-374a-5p;	0	5.96907	138.594	0.00380741	0.0121791
MIMAT0004949	hsa-miR-877;hsa-miR-877-5p;	2.51594	11.9925	4.18025	0.00401445	0.0127645
MIMAT0004606	hsa-miR-136*;hsa-miR-136-3p;	9.14269	0.486135	0.0735325	0.00419083	0.013246
MIMAT0000263	hsa-miR-199b;hsa-miR-199b-5p;	0	5.7667	134.051	0.00498628	0.0156669
MIMAT0000072	hsa-miR-18;hsa-miR-18a;hsa-miR-18a-5p;	0	5.469	126.283	0.00504794	0.0157674
MIMAT0000710	hsa-miR-365;hsa-miR-365a-3p;	1.95824	9.89592	6.78373	0.00543729	0.0168842
MIMAT0004784	hsa-miR-455-3p;	6.43242	18.9952	3.33338	0.00584339	0.0180398
MIMAT0003338	hsa-miR-660;hsa-miR-660-5p;	0	5.63081	131.147	0.00685814	0.0210501
MIMAT0005825	hsa-miR-1180;hsa-miR-1180-3p;	23.1357	57.0422	2.58442	0.00712819	0.0217533
MIMAT0004774	hsa-miR-501-3p;	0	4.98436	116.093	0.00750307	0.0226371
MIMAT0004597	hsa-miR-140-3p;	15.5234	34.6344	2.70233	0.00792835	0.023785
MIMAT0004600	hsa-miR-144*;hsa-miR-144-5p;	0	5.33077	123.948	0.00820686	0.0244823
MIMAT0000232	hsa-miR-199a*;hsa-miR-199a-3p;	0	5.01164	117.331	0.0082639	0.0245147
MIMAT0003180	hsa-miR-487b;hsa-miR-487b-3p;	0	4.785	111.063	0.0106011	0.0312733
MIMAT0022842	hsa-miR-98-3p;	0	4.18795	97.868	0.0109918	0.0322467
MIMAT0004682	hsa-miR-361-3p;	20.8013	37.7564	2.21185	0.0112194	0.0327336
MIMAT0006789	hsa-miR-1468;hsa-miR-1468-5p;	0	5.35151	124.211	0.0113499	0.0329332
MIMAT0000104	hsa-miR-107;	1.25797	8.17277	5.62561	0.0121501	0.0348741
MIMAT0003885	hsa-miR-454-3p;hsa-miR-454;hsa-miR-454-3p;	0	4.79362	112.205	0.0121288	0.0348741
MIMAT0017994	hsa-miR-3615;	10.8158	28.3969	2.55351	0.0129714	0.0370312
MIMAT0000232_1	NA	0	4.18805	98.2097	0.0130802	0.0371422
MIMAT0002876	hsa-miR-505;hsa-miR-505-3p;	1.95824	8.32098	5.68886	0.0142597	0.0402761
MIMAT0000095	hsa-miR-96;hsa-miR-96-5p;	15.1727	28.7345	2.51096	0.0155668	0.0436242
MIMAT0004694	hsa-miR-342-5p;	11.8139	1.53925	0.158517	0.0156094	0.0436242
MIMAT0000444	hsa-miR-126*;hsa-miR-126-5p;	2.01	8.52549	5.85201	0.0160358	0.0445812
MIMAT0004563	hsa-miR-199b-3p;	0	4.27201	100.077	0.0163997	0.0453555
MIMAT0004926	hsa-miR-708;hsa-miR-708-5p;	7.13269	0.119431	0.0285175	0.0166698	0.0458636
MIMAT0000067_1	NA	347.524	199.155	0.672199	0.0183522	0.0495525
MIMAT0000099_1	NA	17.3908	33.4116	2.1445	0.0184772	0.0495525
MIMAT0000751	hsa-miR-330;hsa-miR-330-3p;	19.7642	40.4099	2.07057	0.018398	0.0495525
MIMAT0001343	hsa-miR-425;hsa-miR-425-3p;hsa-miR-425*;hsa-miR-425-3p;	2.01	8.58722	5.89032	0.0182401	0.0495525
MIMAT0005901	hsa-miR-1249;	0	3.98675	92.8394	0.0182909	0.0495525
MIMAT0004699	hsa-miR-148b*;hsa-miR-148b-5p;	0	3.91431	90.7258	0.0188458	0.0502871
MIMAT0004984_2	NA	0	3.87124	89.6639	0.0205658	0.0546022
MIMAT0000227	hsa-miR-197;hsa-miR-197-3p;	7.69039	18.5804	2.61874	0.0213565	0.0564193
MIMAT0002176	hsa-miR-485-3p;	13.5261	3.35595	0.267855	0.0215427	0.0566296
MIMAT0004569	hsa-miR-222*;hsa-miR-222-5p;	7.18445	0.966053	0.176079	0.0225389	0.0589564
MIMAT0030021	hsa-miR-7706;	1.25797	7.47339	5.15482	0.0227701	0.0592692
MIMAT0003880	hsa-miR-671;hsa-miR-671-5p;	0	4.19165	97.2666	0.0233897	0.0604981
MIMAT0004700	hsa-miR-331-5p;	1.95824	7.1278	4.89244	0.0246245	0.0631671
MIMAT0000101_1	NA	6.99013	17.2161	2.43418	0.0258734	0.0653707
MIMAT0003393	hsa-miR-425-5p;hsa-miR-425;hsa-miR-425-5p;	38.49	55.9187	1.78522	0.0258384	0.0653707
MIMAT0007402_1	NA	6.99013	17.2161	2.43423	0.0259759	0.0653707
MIMAT0000067	hsa-let-7f;hsa-let-7f-5p;	795.655	973.175	1.4463	0.0262025	0.0656299
MIMAT0005796	hsa-miR-1271;hsa-miR-1271-5p;	2.51594	9.12795	3.19323	0.0272181	0.0678535
MIMAT0000266	hsa-miR-205;hsa-miR-205-5p;	3023.63	1909.25	0.757474	0.0279201	0.0691045
MIMAT0004767	hsa-miR-193b*;hsa-miR-193b-5p;	14.1746	3.9606	0.314048	0.0279802	0.0691045
MIMAT0015064	hsa-miR-3184;hsa-miR-3184-5p;	637.641	755.75	1.38849	0.0281271	0.0691459
MIMAT0003241	hsa-miR-576;hsa-miR-576-5p;	0	3.58549	83.9891	0.028344	0.0693579
MIMAT0001340	hsa-miR-423;hsa-miR-423-3p;	637.641	755.75	1.38854	0.0289584	0.0705363
MIMAT0004587	hsa-miR-23b*;hsa-miR-23b-5p;	5.17445	0.261901	0.0678734	0.0304404	0.0738075
MIMAT0002813	hsa-miR-493;hsa-miR-493-5p;hsa-miR-493*;hsa-miR-493-5p;	12.4107	2.67403	0.274731	0.0311487	0.0751816
MIMAT0004502	hsa-miR-28-3p;	25.7942	43.8582	1.8317	0.0319537	0.0767757
MIMAT0000250	hsa-miR-139;hsa-miR-139-5p;	19.1927	31.3171	2.17996	0.032146	0.0768899
MIMAT0000689	hsa-miR-99b;hsa-miR-99b-5p;	466.784	282.558	0.707555	0.0327261	0.0779262
MIMAT0000424_1	NA	89.5987	114.852	1.53167	0.0334913	0.0793924
MIMAT0005792	hsa-miR-320b;	34.3274	51.6432	1.73837	0.0349019	0.0823685
MIMAT0000086	hsa-miR-29a;hsa-miR-29a-3p;	253.401	293.28	1.37982	0.0366957	0.0858388
MIMAT0004775	hsa-miR-502-3p;	1.25797	6.4074	4.43481	0.0366743	0.0858388
MIMAT0004498	hsa-miR-25*;hsa-miR-25-5p;	0	3.08012	71.6105	0.0380705	0.0886643
MIMAT0004679	hsa-miR-296-3p;	5.97824	0	0.00982794	0.0383859	0.0890084
MIMAT0000077	hsa-miR-22;hsa-miR-22-3p;	634.243	716.868	1.3602	0.0410152	0.0946916

## Sheet: S6_UMSCC104
geneid	symbol	baseMeanCtrl	baseMeanUMSCC104	foldChange	pval	padj
MIMAT0004749	hsa-miR-424*;hsa-miR-424-3p;	1000.42	9.80747	0.0116323	2.45e-186	1.3e-183
MIMAT0000098	hsa-miR-100;hsa-miR-100-5p;	13155	697.32	0.0625664	7.86e-89	2.09e-86
MIMAT0000454	hsa-miR-184;	659.278	2.25301	0.00396954	2.85e-87	5.04e-85
MIMAT0000281	hsa-miR-224;hsa-miR-224-5p;	189.166	2493.39	15.2668	6.7e-87	8.89e-85
MIMAT0000318	hsa-miR-200b;hsa-miR-200b-3p;	46.6315	916.059	23.4464	4.65e-73	4.93e-71
MIMAT0000617	hsa-miR-200c;hsa-miR-200c-3p;	114.973	1275.33	12.9752	6.43e-70	5.69e-68
MIMAT0000682	hsa-miR-200a;hsa-miR-200a-3p;	5.23215	528.376	114.354	4.66e-69	3.53e-67
MIMAT0000419	hsa-miR-27b;hsa-miR-27b-3p;	269.913	2469.26	10.4829	1.51e-68	1e-66
MIMAT0000446	hsa-miR-127;hsa-miR-127-3p;	480.836	25.6125	0.0640878	2.46e-64	1.45e-62
MIMAT0000278	hsa-miR-221;hsa-miR-221-3p;	742.245	3270.84	5.22874	5.21e-57	2.77e-55
MIMAT0000069_1	NA	5.23215	327.712	70.9556	7.44e-49	3.59e-47
MIMAT0000097	hsa-miR-99a;hsa-miR-99a-5p;	822.097	111.327	0.159006	2.17e-48	9.61e-47
MIMAT0000423_1	NA	482.755	51.8586	0.126966	9.19e-46	3.75e-44
MIMAT0001536	hsa-miR-429;	0	226.564	7708.76	1.49e-45	5.64e-44
MIMAT0000264	hsa-miR-203;hsa-miR-203a;	28.9305	443.996	19.273	1.26e-41	4.46e-40
MIMAT0019813	hsa-miR-3545-5p;hsa-miR-203b-5p;	28.9305	443.996	19.2728	1.53e-41	5.07e-40
MIMAT0000080_1	NA	1907.44	6436.27	4.03584	3.85e-41	1.2e-39
MIMAT0019208	hsa-miR-3074-5p;	1907.44	6436.27	4.03577	6.34e-41	1.87e-39
MIMAT0004954	hsa-miR-543;	201.743	0.574591	0.00335697	4.55e-40	1.27e-38
MIMAT0000259	hsa-miR-182;hsa-miR-182-5p;	52.2513	490.504	11.8173	2.65e-39	7.04e-38
MIMAT0000078	hsa-miR-23a;hsa-miR-23a-3p;	124.198	831.893	8.01726	4.88e-39	1.23e-37
MIMAT0004748	hsa-miR-423-5p;	1034.76	154.272	0.173653	1.29e-38	3.11e-37
MIMAT0022731	hsa-miR-3184-3p;	1034.76	154.272	0.173655	1.41e-38	3.26e-37
MIMAT0000101	hsa-miR-103;hsa-miR-103a;hsa-miR-103a-3p;	32.7778	390.264	14.1542	2.92e-36	6.45e-35
MIMAT0007402	hsa-miR-103-as;hsa-miR-103b;	32.7778	390.264	14.1542	3.64e-36	7.73e-35
MIMAT0001635	hsa-miR-452;hsa-miR-452-5p;	13.7998	293.703	25.5468	1.2e-35	2.44e-34
MIMAT0000081	hsa-miR-25;hsa-miR-25-3p;	59.1543	471.1	9.34253	1.31e-35	2.58e-34
MIMAT0000252	hsa-miR-7;hsa-miR-7-5p;	3.28155	190.494	81.9096	1.12e-33	2.12e-32
MIMAT0022741	hsa-miR-3529-3p;	3.28155	190.494	81.9082	1.44e-33	2.63e-32
MIMAT0000245	hsa-miR-30d;hsa-miR-30d-5p;	904.104	2757.55	3.57413	5.63e-33	9.96e-32
MIMAT0000093	hsa-miR-93;hsa-miR-93-5p;	11.7952	273.812	29.623	1.29e-32	2.21e-31
MIMAT0002177	hsa-miR-486;hsa-miR-486-5p;	0	136.473	4635.75	7.44e-31	1.23e-29
MIMAT0004762_1	NA	0	136.473	4635.77	1.16e-30	1.86e-29
MIMAT0002819	hsa-miR-193b;hsa-miR-193b-3p;	13.8537	236.686	20.5201	1.06e-29	1.65e-28
MIMAT0002177_1	NA	0	125.996	4283.12	3.7e-29	5.61e-28
MIMAT0004762	hsa-miR-486-3p;	0	125.996	4283.16	3.87e-29	5.7e-28
MIMAT0001639	hsa-miR-409-3p;	167.386	9.23295	0.0654974	1.16e-28	1.67e-27
MIMAT0001631	hsa-miR-451;hsa-miR-451a;	0	114.136	3875.84	6.51e-27	9.09e-26
MIMAT0000421	hsa-miR-122a;hsa-miR-122;hsa-miR-122-5p;	0	121.455	4130.36	1.1e-26	1.5e-25
MIMAT0019877	hsa-miR-3591-3p;	0	121.455	4130.4	1.74e-26	2.31e-25
MIMAT0004592	hsa-miR-125b-1*;hsa-miR-125b-1-3p;	103.905	2.18809	0.0246772	1.04e-25	1.35e-24
MIMAT0001620	hsa-miR-200a*;hsa-miR-200a-5p;	0	103.569	3535.2	1.95e-25	2.47e-24
MIMAT0000096	hsa-miR-98;hsa-miR-98-5p;	33.5592	274.562	9.21744	4.17e-25	5.15e-24
MIMAT0023712	hsa-miR-6087;	1080.59	7.93744	0.00894179	1.45e-24	1.75e-23
MIMAT0000261	hsa-miR-183;hsa-miR-183-5p;	77.2968	365.61	5.68635	3e-23	3.54e-22
MIMAT0000418	hsa-miR-23b;hsa-miR-23b-3p;	20.5409	235.954	11.5067	4.78e-23	5.52e-22
MIMAT0000438	hsa-miR-152;hsa-miR-152-3p;	43.4039	273.074	7.43483	3.74e-22	4.23e-21
MIMAT0000252_1	NA	17.0813	194.31	14.0633	6.63e-22	7.34e-21
MIMAT0000722	hsa-miR-370;hsa-miR-370-3p;	89.7117	2.33392	0.0314009	1.85e-20	2e-19
MIMAT0000692	hsa-miR-30e-5p;hsa-miR-30e;hsa-miR-30e-5p;	72.0647	323.608	5.40002	7.01e-20	7.44e-19
MIMAT0000456	hsa-miR-186;hsa-miR-186-5p;	64.8819	295.922	5.58678	1.52e-19	1.59e-18
MIMAT0000449	hsa-miR-146;hsa-miR-146a;hsa-miR-146a-5p;	88.3106	1.05486	0.0153932	1.76e-19	1.8e-18
MIMAT0000447	hsa-miR-134;hsa-miR-134-5p;	76.8552	0.601892	0.0100173	4.74e-19	4.75e-18
MIMAT0000441_1	NA	6.56309	105.91	22.9151	3.03e-18	2.98e-17
MIMAT0000423	hsa-miR-125b;hsa-miR-125b-5p;	111.847	6.23783	0.0689299	3.42e-18	3.3e-17
MIMAT0000450	hsa-miR-149;hsa-miR-149-5p;	32.1042	203.813	8.03776	5.7e-18	5.4e-17
MIMAT0000074	hsa-miR-19b;hsa-miR-19b-3p;	0	66.9064	2273.01	1.07e-17	9.94e-17
MIMAT0000414	hsa-let-7g;hsa-let-7g-5p;	333.447	877.906	3.07497	2.05e-17	1.84e-16
MIMAT0004559	hsa-miR-181c*;hsa-miR-181c-3p;	74.8029	1.65928	0.0249978	7.21e-17	6.38e-16
MIMAT0000070	hsa-miR-17-5p;hsa-miR-17;hsa-miR-17-5p;	15.0768	150.055	12.9716	1.76e-16	1.53e-15
MIMAT0000067	hsa-let-7f;hsa-let-7f-5p;	1292.1	3293.84	3.00797	2.08e-16	1.78e-15
MIMAT0000226	hsa-miR-196a;hsa-miR-196a-5p;	0	60.0384	2042.74	4.5e-16	3.73e-15
MIMAT0000083	hsa-miR-26b;hsa-miR-26b-5p;	127.991	376.823	3.49119	1.43e-15	1.17e-14
MIMAT0029782_1	NA	79.2312	2.53094	0.0402749	1.54e-15	1.24e-14
MIMAT0000435	hsa-miR-143;hsa-miR-143-3p;	2.00454	76.5248	32.9977	1.8e-15	1.43e-14
MIMAT0000279	hsa-miR-222;hsa-miR-222-3p;	4888.1	1953.55	0.472357	1.95e-15	1.52e-14
MIMAT0001080	hsa-miR-196b;hsa-miR-196b-5p;	0	55.9729	1903.72	2.45e-15	1.88e-14
MIMAT0000084	hsa-miR-27a;hsa-miR-27a-3p;	1891.71	3569.36	2.24551	2.99e-15	2.27e-14
MIMAT0001636	hsa-miR-452*;hsa-miR-452-3p;	3.22761	73.6529	31.7156	1.03e-14	7.7e-14
MIMAT0000075	hsa-miR-20;hsa-miR-20a;hsa-miR-20a-5p;	35.5638	185.95	5.79235	1.77e-14	1.3e-13
MIMAT0000420	hsa-miR-30b;hsa-miR-30b-5p;	6.50915	98.5818	21.2393	4.97e-14	3.62e-13
MIMAT0000445	hsa-miR-126;hsa-miR-126-3p;	60.9807	224.752	4.63198	2.76e-13	1.98e-12
MIMAT0004614	hsa-miR-193a-5p;	136.117	20.662	0.178477	4.14e-13	2.93e-12
MIMAT0000244	hsa-miR-30c;hsa-miR-30c-5p;	106.513	302.76	3.30277	7.25e-13	5.06e-12
MIMAT0000065	hsa-let-7d;hsa-let-7d-5p;	96.3827	278	3.46262	1.05e-12	7.26e-12
MIMAT0000416	hsa-miR-1;	61.8701	0.793414	0.0160274	1.3e-12	8.86e-12
MIMAT0022735	hsa-miR-374c-3p;	3.28155	64.8495	27.7985	2.09e-12	1.4e-11
MIMAT0002888	hsa-miR-532;hsa-miR-532-5p;	85.8105	254.673	3.5779	2.22e-12	1.47e-11
MIMAT0004955	hsa-miR-374b;hsa-miR-374b-5p;	3.28155	64.8495	27.7983	2.24e-12	1.47e-11
MIMAT0000736	hsa-miR-381;hsa-miR-381-3p;	103.905	13.0177	0.141324	2.29e-12	1.48e-11
MIMAT0000252_2	NA	5.28609	75.9381	16.4576	4.34e-12	2.78e-11
MIMAT0000440	hsa-miR-191;hsa-miR-191-5p;	303.148	653.866	2.47461	7.76e-12	4.91e-11
MIMAT0000759	hsa-miR-148b;hsa-miR-148b-3p;	76.6456	263.708	3.66515	1.41e-11	8.78e-11
MIMAT0000069	hsa-miR-16;hsa-miR-16-5p;	5.28609	71.3822	15.4853	3.13e-11	1.93e-10
MIMAT0004814	hsa-miR-654-3p;	46.1359	0.267154	0.00749057	4.59e-11	2.8e-10
MIMAT0001341	hsa-miR-424;hsa-miR-424-5p;	80.8581	6.11181	0.0949032	6.06e-11	3.66e-10
MIMAT0000082_1	NA	3588.78	1637.18	0.539589	6.45e-11	3.77e-10
MIMAT0000094	hsa-miR-95;hsa-miR-95-3p;	2.00454	48.763	21.0842	6.35e-11	3.77e-10
MIMAT0000764	hsa-miR-339;hsa-miR-339-5p;	6.50915	74.5991	16.0929	6.4e-11	3.77e-10
MIMAT0000253	hsa-miR-10a;hsa-miR-10a-5p;	23.5365	122.367	6.6481	7.31e-11	4.17e-10
MIMAT0000693	hsa-miR-30e-3p;hsa-miR-30e*;hsa-miR-30e-3p;	10.5722	83.1498	9.05064	7.27e-11	4.17e-10
MIMAT0004702	hsa-miR-339-3p;	15.1307	90.0161	7.80712	1.53e-10	8.62e-10
MIMAT0003322	hsa-miR-652;hsa-miR-652-3p;	0	33.0709	1126.32	1.84e-10	1.03e-09
MIMAT0004672	hsa-miR-106b*;hsa-miR-106b-3p;	16.5858	97.8847	6.12245	2.62e-10	1.45e-09
MIMAT0000689	hsa-miR-99b;hsa-miR-99b-5p;	757.818	306.457	0.473193	3.05e-10	1.67e-09
MIMAT0000090	hsa-miR-32;hsa-miR-32-5p;	3.28155	50.5726	21.7198	3.21e-10	1.74e-09
MIMAT0000424	hsa-miR-128a;hsa-miR-128;hsa-miR-128-3p;	280.139	89.326	0.379437	5.21e-10	2.8e-09
MIMAT0000254	hsa-miR-10b;hsa-miR-10b-5p;	0	31.8859	1090.14	6.19e-10	3.29e-09
MIMAT0000064	hsa-let-7c;hsa-let-7c-5p;	424.754	135.367	0.381114	8.71e-10	4.53e-09
MIMAT0000080	hsa-miR-24;hsa-miR-24-3p;	677.992	1148.4	2.04564	1.19e-09	6.15e-09
MIMAT0004987	hsa-miR-944;	4.00908	46.8826	10.1685	2.38e-09	1.21e-08
MIMAT0000432	hsa-miR-141;hsa-miR-141-3p;	9.84464	64.8497	9.3304	3.33e-09	1.69e-08
MIMAT0002874	hsa-miR-503;hsa-miR-503-5p;	134.339	30.0042	0.266246	3.94e-09	1.97e-08
MIMAT0004558	hsa-miR-181a-2*;hsa-miR-181a-2-3p;	146.414	32.5357	0.271909	6.55e-09	3.25e-08
MIMAT0000455	hsa-miR-185;hsa-miR-185-5p;	5.28609	57.514	12.4354	9.77e-09	4.76e-08
MIMAT0000415	hsa-let-7i;hsa-let-7i-5p;	1551.63	2313.07	1.76838	1.69e-08	8.08e-08
MIMAT0004586	hsa-miR-15b*;hsa-miR-15b-3p;	0	24.4803	834.952	5.44e-08	2.58e-07
MIMAT0000280	hsa-miR-223;hsa-miR-223-3p;	0	24.0302	817.209	1.05e-07	4.93e-07
MIMAT0003239	hsa-miR-574;hsa-miR-574-3p;	21.4241	87.0095	5.3959	1.33e-07	6.19e-07
MIMAT0007402_1	NA	11.2458	63.4425	5.55588	1.53e-07	7.04e-07
MIMAT0000101_1	NA	11.2458	63.4425	5.55623	1.67e-07	7.65e-07
MIMAT0004497	hsa-miR-24-2*;hsa-miR-24-2-5p;	44.573	129.118	3.50849	2.47e-07	1.12e-06
MIMAT0000066	hsa-let-7e;hsa-let-7e-5p;	217.391	65.5177	0.364429	4.89e-07	2.2e-06
MIMAT0004571	hsa-miR-200b*;hsa-miR-200b-5p;	0	20.8921	712.8	4.96e-07	2.22e-06
MIMAT0000436	hsa-miR-144;hsa-miR-144-3p;	0	20.1677	684.145	5.69e-07	2.52e-06
MIMAT0000227	hsa-miR-197;hsa-miR-197-3p;	12.4688	59.5802	5.19119	8.51e-07	3.73e-06
MIMAT0000417	hsa-miR-15b;hsa-miR-15b-5p;	0	19.176	653.708	1.2e-06	5.22e-06
MIMAT0017990	hsa-miR-3613-5p;	2.00454	28.9053	12.4607	1.39e-06	6.01e-06
MIMAT0000095	hsa-miR-96;hsa-miR-96-5p;	24.8135	85.1876	4.6157	1.57e-06	6.73e-06
MIMAT0000732	hsa-miR-422b;hsa-miR-378;hsa-miR-378a-3p;	307.894	479.392	1.88379	1.67e-06	7.02e-06
MIMAT0004703	hsa-miR-335*;hsa-miR-335-3p;	2.00454	28.8619	12.4232	1.86e-06	7.77e-06
MIMAT0003338	hsa-miR-660;hsa-miR-660-5p;	0	19.2315	655.532	1.99e-06	8.24e-06
MIMAT0000727	hsa-miR-374;hsa-miR-374a;hsa-miR-374a-5p;	0	18.7866	639.674	2.06e-06	8.48e-06
MIMAT0000089	hsa-miR-31;hsa-miR-31-5p;	188.655	324.317	1.99679	2.75e-06	1.12e-05
MIMAT0000646	hsa-miR-155;hsa-miR-155-5p;	29.9918	90.7701	3.94227	3.79e-06	1.54e-05
MIMAT0000082	hsa-miR-26a;hsa-miR-26a-5p;	1001.57	511.859	0.60848	3.84e-06	1.54e-05
MIMAT0000433	hsa-miR-142-5p;	0	16.6646	567.897	4.33e-06	1.73e-05
MIMAT0002814	hsa-miR-432;hsa-miR-432-5p;	32.7778	2.04253	0.0734079	5.03e-06	2e-05
MIMAT0004819	hsa-miR-671-3p;	29.4423	1.53534	0.0636555	7.1e-06	2.79e-05
MIMAT0002176	hsa-miR-485-3p;	21.8179	0.0377571	0.00338704	1.42e-05	5.56e-05
MIMAT0004568	hsa-miR-221*;hsa-miR-221-5p;	15.0228	61.6907	5.35938	1.5e-05	5.8e-05
MIMAT0030019	hsa-miR-7704;	52.9086	5.99246	0.147309	1.53e-05	5.87e-05
MIMAT0000275	hsa-miR-218;hsa-miR-218-5p;	2.00454	24.1239	10.3694	1.75e-05	6.69e-05
MIMAT0000256	hsa-miR-181a;hsa-miR-181a-5p;	159.988	60.1539	0.451863	2.88e-05	0.000109332
MIMAT0000243	hsa-miR-148a;hsa-miR-148a-3p;	4977.98	6577.83	1.55877	3.11e-05	0.000117172
MIMAT0004494	hsa-miR-21*;hsa-miR-21-3p;	5.28609	35.5046	7.64873	3.28e-05	0.000122681
MIMAT0000244_1	NA	19.8134	68.9701	3.76783	3.57e-05	0.000132527
MIMAT0001343	hsa-miR-425;hsa-miR-425-3p;hsa-miR-425*;hsa-miR-425-3p;	3.28155	24.4239	10.521	4.97e-05	0.000183119
MIMAT0000772	hsa-miR-345;hsa-miR-345-5p;	3.22761	23.8118	10.2484	6.09e-05	0.000222981
MIMAT0005951	hsa-miR-1307;hsa-miR-1307-3p;	313.072	145.705	0.562969	6.36e-05	0.000231297
MIMAT0004784	hsa-miR-455-3p;	10.4643	40.4369	4.39063	8.39e-05	0.000303158
MIMAT0000102_1	NA	0	13.0841	448.722	9.67e-05	0.00034711
MIMAT0003339	hsa-miR-421;	0	12.9995	443.902	9.83e-05	0.000350302
MIMAT0000434	hsa-miR-142-3p;	0	12.6059	430.64	9.98e-05	0.000350984
MIMAT0022842	hsa-miR-98-3p;	0	12.6517	429.743	9.98e-05	0.000350984
MIMAT0004977	hsa-miR-934;	0	12.2951	420.228	0.000103365	0.000361098
MIMAT0000752	hsa-miR-328;hsa-miR-328-3p;	41.2375	6.44882	0.186668	0.000105196	0.00036272
MIMAT0002871	hsa-miR-500;hsa-miR-500*;hsa-miR-500a*;hsa-miR-500a-3p;	2.00454	20.0094	8.60612	0.000104628	0.00036272
MIMAT0000086	hsa-miR-29a;hsa-miR-29a-3p;	412.015	544.82	1.57656	0.00017367	0.000594959
MIMAT0000104	hsa-miR-107;	2.00454	18.8703	8.15255	0.000184443	0.000627814
MIMAT0000710	hsa-miR-365;hsa-miR-365a-3p;	3.22761	20.3893	8.77852	0.000187135	0.000632923
MIMAT0000443	hsa-miR-125a;hsa-miR-125a-5p;	455.159	231.635	0.610443	0.000193555	0.000650492
MIMAT0000680	hsa-miR-106b;hsa-miR-106b-5p;	3.28155	21.8194	9.38095	0.000202199	0.000675268
MIMAT0022727	hsa-miR-1307-5p;	0	12.1985	418.476	0.000235469	0.000781463
MIMAT0004775	hsa-miR-502-3p;	2.00454	18.4955	7.98549	0.00028605	0.000943431
MIMAT0000765	hsa-miR-335;hsa-miR-335-5p;	0	11.2776	382.56	0.000353744	0.0011595
MIMAT0000099_1	NA	28.2192	71.2038	2.82594	0.00038478	0.00124125
MIMAT0002813	hsa-miR-493;hsa-miR-493-5p;hsa-miR-493*;hsa-miR-493-5p;	20.255	1.24903	0.0784848	0.00038201	0.00124125
MIMAT0019053	hsa-miR-4516;	18.4123	0.455823	0.0322495	0.000385698	0.00124125
MIMAT0003885	hsa-miR-454-3p;hsa-miR-454;hsa-miR-454-3p;	0	11.3373	387.371	0.000403942	0.00129213
MIMAT0000686	hsa-miR-34c;hsa-miR-34c-5p;	10.5182	43.6636	4.73882	0.000444593	0.00141138
MIMAT0002809	hsa-miR-146b;hsa-miR-146b-5p;	103.518	40.0999	0.432175	0.000446537	0.00141138
MIMAT0004694	hsa-miR-342-5p;	19.1398	0.887854	0.0564623	0.000480371	0.00150933
MIMAT0000275_1	NA	0	9.73247	331.657	0.000544449	0.0017006
MIMAT0004911	hsa-miR-874;hsa-miR-874-3p;	16.4779	0.941472	0.0623929	0.000568025	0.00176387
MIMAT0000758	hsa-miR-135b;hsa-miR-135b-5p;	10.5182	42.9676	4.67039	0.000681441	0.00210375
MIMAT0004502	hsa-miR-28-3p;	41.6313	88.078	2.27151	0.000957689	0.0029395
MIMAT0000266	hsa-miR-205;hsa-miR-205-5p;	4919.51	5622.57	1.36253	0.0012158	0.0036926
MIMAT0004774	hsa-miR-501-3p;	0	9.30608	318.825	0.00121696	0.0036926
MIMAT0000062_1	NA	1382.17	779.642	0.664011	0.00132291	0.00396873
MIMAT0000451	hsa-miR-150;hsa-miR-150-5p;	3.28155	17.0537	7.36815	0.00131833	0.00396873
MIMAT0003218	hsa-miR-92b;hsa-miR-92b-3p;	157.666	227.122	1.6589	0.00138572	0.0041338
MIMAT0003161	hsa-miR-493-3p;hsa-miR-493;hsa-miR-493-3p;	22.5455	3.53745	0.160579	0.00139527	0.00413904
MIMAT0015027	hsa-miR-3074;hsa-miR-3074-3p;	0	8.46181	290.923	0.00148836	0.00439067
MIMAT0000424_1	NA	145.918	64.8022	0.533192	0.00209308	0.00608942
MIMAT0005792	hsa-miR-320b;	55.7648	98.5514	2.05267	0.00209861	0.00608942
MIMAT0000079	hsa-miR-189;hsa-miR-24-1*;hsa-miR-24-1-5p;	0	8.18651	281.439	0.0022449	0.00647848
MIMAT0004518	hsa-miR-16-2*;hsa-miR-16-2-3p;	26.2686	60.234	2.63498	0.00267572	0.00768003
MIMAT0004606	hsa-miR-136*;hsa-miR-136-3p;	14.9689	0.973942	0.0854471	0.00269786	0.00770195
MIMAT0009198	hsa-miR-224*;hsa-miR-224-3p;	0	8.12146	278.2	0.00317593	0.00901829
MIMAT0000102	hsa-miR-105;hsa-miR-105-5p;	2.00454	13.6047	5.90632	0.00328101	0.00926711
MIMAT0004810	hsa-miR-629;hsa-miR-629-5p;	10.5722	29.172	3.16835	0.003546	0.00996258
MIMAT0000226_1	NA	0	7.48468	256.987	0.00390718	0.0109195
MIMAT0004504	hsa-miR-31*;hsa-miR-31-3p;	5.23215	21.8967	4.73774	0.00443335	0.0123252
MIMAT0000062_2	NA	1386.75	793.456	0.675211	0.0045162	0.0124901
MIMAT0003882	hsa-miR-767-5p;	3.28155	14.6458	6.30622	0.00484198	0.0133217
MIMAT0000073	hsa-miR-19a;hsa-miR-19a-3p;	3.28155	14.2378	6.13322	0.00487972	0.0133564
MIMAT0004926	hsa-miR-708;hsa-miR-708-5p;	11.6874	0.312935	0.034527	0.00493394	0.0133709
MIMAT0004949	hsa-miR-877;hsa-miR-877-5p;	4.00908	15.6646	3.39271	0.0049354	0.0133709
MIMAT0000442_1	NA	0	7.01274	239.225	0.00522547	0.0140849
MIMAT0004600	hsa-miR-144*;hsa-miR-144-5p;	0	7.21982	245.659	0.00540062	0.0144835
MIMAT0004699	hsa-miR-148b*;hsa-miR-148b-5p;	0	6.70498	228.39	0.00543772	0.0145097
MIMAT0004796	hsa-miR-576-3p;	0	6.64256	225.165	0.00589737	0.0156575
MIMAT0000733	hsa-miR-379;hsa-miR-379-5p;	41.8949	10.5882	0.326396	0.00592708	0.0156581
MIMAT0000063	hsa-let-7b;hsa-let-7b-5p;	2445.51	1469.45	0.70451	0.00623007	0.0163771
MIMAT0002817	hsa-miR-495;hsa-miR-495-3p;	26.0366	3.48849	0.178891	0.00711035	0.0185078
MIMAT0004486	hsa-let-7f-1*;hsa-let-7f-1-3p;	5.28609	20.296	4.39282	0.00778106	0.020057
MIMAT0000232	hsa-miR-199a*;hsa-miR-199a-3p;	0	5.91947	200.464	0.00794123	0.020371
MIMAT0022696	hsa-miR-301a-5p;	0	6.46424	218.549	0.00801544	0.0204625
MIMAT0004598	hsa-miR-141*;hsa-miR-141-5p;	0	6.23795	212.808	0.00818407	0.020793
MIMAT0003321	hsa-miR-651;hsa-miR-651-5p;	0	5.62825	192.327	0.00900928	0.0227806
MIMAT0009197	hsa-miR-205*;hsa-miR-205-3p;	0	5.58508	190.206	0.00913975	0.023001
MIMAT0000256_1	NA	517.779	322.641	0.733549	0.0102807	0.0257501
MIMAT0022834	hsa-miR-365b-3p;	5.28609	19.7978	4.28762	0.0103679	0.0258468
MIMAT0000232_1	NA	0	6.04341	204.472	0.0105485	0.0261742
MIMAT0002821	hsa-miR-181d;hsa-miR-181d-5p;	2.00454	11.2843	4.89374	0.0108058	0.0266877
MIMAT0002174	hsa-miR-484;	24.7596	46.7484	2.54146	0.0113605	0.0279279
MIMAT0005898	hsa-miR-1246;	0	5.94977	204.246	0.0126151	0.0308691
MIMAT0003266	hsa-miR-598;hsa-miR-598-3p;	2.00454	10.8813	4.67507	0.0133524	0.0325236
MIMAT0003330	hsa-miR-654;hsa-miR-654-5p;	10.5722	0	0.00319792	0.0137435	0.0333233
MIMAT0000062	hsa-let-7a;hsa-let-7a-5p;	396.287	460.79	1.36076	0.0151583	0.0364212
MIMAT0004549	hsa-miR-148a*;hsa-miR-148a-5p;	3.22761	11.3999	4.92336	0.0157079	0.0375715
MIMAT0004501	hsa-miR-27a*;hsa-miR-27a-5p;	32.8317	9.77879	0.354879	0.0179853	0.042826
MIMAT0004693	hsa-miR-330-5p;	0	5.78774	198.695	0.0189168	0.044843
MIMAT0000092	hsa-miR-92;hsa-miR-92a;hsa-miR-92a-3p;	888.602	987.251	1.29567	0.0195429	0.0461213
MIMAT0000755	hsa-miR-323;hsa-miR-323-3p;hsa-miR-323a-3p;	8.45975	0.148385	0.0267877	0.0199906	0.0469691
MIMAT0003241	hsa-miR-576;hsa-miR-576-5p;	0	4.55182	155.784	0.0240217	0.0561916
MIMAT0004945	hsa-miR-744;hsa-miR-744-5p;	49.1316	73.7291	1.87995	0.0242233	0.0564148
MIMAT0000425	hsa-miR-130a;hsa-miR-130a-3p;	8.45975	19.414	2.82303	0.024507	0.0568262
MIMAT0016847	hsa-miR-378c;	0	4.94796	167.256	0.0258201	0.0596107
MIMAT0004680	hsa-miR-130b*;hsa-miR-130b-5p;	8.56763	0.685547	0.104463	0.027319	0.0627982
MIMAT0000074_1	NA	7.29063	19.5622	2.84285	0.0285613	0.0653708
MIMAT0000267	hsa-miR-210;hsa-miR-210-3p;	40.5639	62.8985	1.94732	0.0291387	0.0664063
MIMAT0000737	hsa-miR-382;hsa-miR-382-5p;	12.5228	2.09143	0.189034	0.029492	0.0669241
MIMAT0005825	hsa-miR-1180;hsa-miR-1180-3p;	37.1807	66.1973	1.86841	0.0306727	0.0693072
MIMAT0019032	hsa-miR-4497;	9.7907	0.677172	0.0950258	0.0317285	0.0713892
MIMAT0000690	hsa-miR-296;hsa-miR-296-5p;	0	4.75436	163.497	0.0323572	0.0724371
MIMAT0004563	hsa-miR-199b-3p;	0	4.8379	165.425	0.0324671	0.0724371
MIMAT0004692	hsa-miR-340;hsa-miR-340-5p;	13.7458	31.2439	2.71123	0.0362785	0.080602
MIMAT0029782	hsa-miR-7641;	9.73676	0.445249	0.0658796	0.0375807	0.0831474
MIMAT0000103	hsa-miR-106a;hsa-miR-106a-5p;	0	4.24129	144.218	0.0389032	0.0857163
MIMAT0004487	hsa-let-7f-2*;hsa-let-7f-2-3p;	0	4.30052	146.516	0.0394814	0.0866307
MIMAT0004767	hsa-miR-193b*;hsa-miR-193b-5p;	22.9871	7.30381	0.354879	0.040955	0.0894944
MIMAT0004688	hsa-miR-374a*;hsa-miR-374a-3p;	0	4.0904	141.059	0.0414658	0.0902391
MIMAT0000263	hsa-miR-199b;hsa-miR-199b-5p;	0	4.22211	142.944	0.0429968	0.0931889
MIMAT0004795	hsa-miR-574-5p;	0	4.082	138.314	0.0438286	0.0946057
MIMAT0004776	hsa-miR-505*;hsa-miR-505-5p;	5.28609	0.288723	0.0674883	0.0461794	0.0992765

## Sheet: S7_UPCISCC090
geneid	symbol	baseMeanCtrl	baseMeanUPCISCC090	foldChange	pval	padj
MIMAT0000264	hsa-miR-203;hsa-miR-203a;	21.8991	5870.01	373.929	6.46e-114	3.43e-111
MIMAT0019813	hsa-miR-3545-5p;hsa-miR-203b-5p;	21.8991	5870.01	373.923	1.81e-113	4.8e-111
MIMAT0004749	hsa-miR-424*;hsa-miR-424-3p;	747.845	5.29429	0.00921795	2.03e-96	3.59e-94
MIMAT0000098	hsa-miR-100;hsa-miR-100-5p;	9815.77	39.3922	0.00521045	2.53e-91	3.36e-89
MIMAT0000318	hsa-miR-200b;hsa-miR-200b-3p;	34.9937	1849.27	69.4341	5.61e-86	5.96e-84
MIMAT0000682	hsa-miR-200a;hsa-miR-200a-3p;	3.86862	867.306	271.88	5.02e-71	4.44e-69
MIMAT0000423_1	NA	361.543	5.37	0.0195076	7.9e-65	5.99e-63
MIMAT0000617	hsa-miR-200c;hsa-miR-200c-3p;	86.0597	1960.07	28.9393	1.32e-64	8.76e-63
MIMAT0000707	hsa-miR-363;hsa-miR-363-3p;	4.88866	584.286	182.84	1.95e-57	1.15e-55
MIMAT0000259	hsa-miR-182;hsa-miR-182-5p;	39.0267	982.267	34.6448	1.42e-55	7.53e-54
MIMAT0000081	hsa-miR-25;hsa-miR-25-3p;	44.3487	977.009	28.5655	8.16e-54	3.94e-52
MIMAT0000279	hsa-miR-222;hsa-miR-222-3p;	3653.96	267.945	0.0947629	8.97e-49	3.97e-47
MIMAT0000093	hsa-miR-93;hsa-miR-93-5p;	8.88626	645.495	100.839	3.21e-48	1.31e-46
MIMAT0000419	hsa-miR-27b;hsa-miR-27b-3p;	202.107	2157.29	13.5033	7.65e-43	2.9e-41
MIMAT0001536	hsa-miR-429;	0	302.405	7652.23	5.91e-42	2.09e-40
MIMAT0000261	hsa-miR-183;hsa-miR-183-5p;	57.7367	811.962	18.6261	4.48e-40	1.49e-38
MIMAT0000441_1	NA	5.01763	401.813	127.263	1.84e-39	5.73e-38
MIMAT0000454	hsa-miR-184;	493.612	4.13935	0.0106818	3.19e-39	9.41e-38
MIMAT0000256_1	NA	386.829	26.9841	0.0902175	9.55e-34	2.67e-32
MIMAT0004954	hsa-miR-543;	150.689	3.16083	0.026809	1.01e-33	2.68e-32
MIMAT0007402	hsa-miR-103-as;hsa-miR-103b;	24.4897	364.496	19.2222	3.11e-33	7.87e-32
MIMAT0000101	hsa-miR-103;hsa-miR-103a;hsa-miR-103a-3p;	24.4897	364.496	19.2222	4.07e-33	9.83e-32
MIMAT0000446	hsa-miR-127;hsa-miR-127-3p;	360.512	15.9379	0.0592453	4.14e-31	9.55e-30
MIMAT0000245	hsa-miR-30d;hsa-miR-30d-5p;	676.402	3172.82	6.06121	1.04e-29	2.31e-28
MIMAT0000418	hsa-miR-23b;hsa-miR-23b-3p;	15.3101	314.503	22.3368	2.06e-26	4.37e-25
MIMAT0000257_1	NA	180.326	9.86987	0.0720353	2.74e-26	5.59e-25
MIMAT0003150	hsa-miR-455;hsa-miR-455-5p;	111.229	0.840281	0.00982318	6.52e-26	1.28e-24
MIMAT0000069_1	NA	3.86862	214.166	66.589	7.85e-26	1.49e-24
MIMAT0001620	hsa-miR-200a*;hsa-miR-200a-5p;	0	221.467	5768.41	1.21e-25	2.21e-24
MIMAT0004558	hsa-miR-181a-2*;hsa-miR-181a-2-3p;	109.131	1.61206	0.0200455	3.24e-24	5.73e-23
MIMAT0000097	hsa-miR-99a;hsa-miR-99a-5p;	614.011	56.1701	0.119515	1.21e-22	2.07e-21
MIMAT0000078	hsa-miR-23a;hsa-miR-23a-3p;	93.3753	691.474	9.62845	3.69e-21	6.13e-20
MIMAT0000414	hsa-let-7g;hsa-let-7g-5p;	250.067	1145.36	5.97176	6.48e-21	1.04e-19
MIMAT0000080_1	NA	1426.64	4107.91	3.78644	1.21e-20	1.84e-19
MIMAT0000423	hsa-miR-125b;hsa-miR-125b-5p;	83.6688	1.84905	0.0307635	1.37e-20	2.02e-19
MIMAT0019208	hsa-miR-3074-5p;	1426.64	4107.91	3.78642	1.62e-20	2.33e-19
MIMAT0000256	hsa-miR-181a;hsa-miR-181a-5p;	119.729	7.56792	0.0834743	8.53e-19	1.19e-17
MIMAT0000450	hsa-miR-149;hsa-miR-149-5p;	24.15	186.98	10.7506	8.93e-19	1.22e-17
MIMAT0004592	hsa-miR-125b-1*;hsa-miR-125b-1-3p;	77.6422	0.053496	0.00151205	1.63e-18	2.16e-17
MIMAT0000440	hsa-miR-191;hsa-miR-191-5p;	226.42	877.762	4.88005	3.53e-18	4.57e-17
MIMAT0000086	hsa-miR-29a;hsa-miR-29a-3p;	308.554	51.6335	0.218436	3.99e-17	4.97e-16
MIMAT0000244	hsa-miR-30c;hsa-miR-30c-5p;	79.8112	346.361	5.52282	4.02e-17	4.97e-16
MIMAT0000449	hsa-miR-146;hsa-miR-146a;hsa-miR-146a-5p;	66.0253	0.869746	0.0185033	1.97e-16	2.37e-15
MIMAT0000096	hsa-miR-98;hsa-miR-98-5p;	25.0874	169.665	8.32953	2.31e-16	2.72e-15
MIMAT0023712	hsa-miR-6087;	812.454	13.4272	0.0229499	2.93e-16	3.38e-15
MIMAT0001639	hsa-miR-409-3p;	125.473	5.6607	0.0601038	3.08e-16	3.48e-15
MIMAT0000722	hsa-miR-370;hsa-miR-370-3p;	66.8338	1.9722	0.0383332	7.8e-16	8.63e-15
MIMAT0001631	hsa-miR-451;hsa-miR-451a;	0	60.644	1554.62	1.85e-15	2.01e-14
MIMAT0000447	hsa-miR-134;hsa-miR-134-5p;	57.4434	0.321874	0.0080359	1.9e-15	2.01e-14
MIMAT0000065	hsa-let-7d;hsa-let-7d-5p;	72.1094	270.538	4.92997	4.41e-15	4.59e-14
MIMAT0000083	hsa-miR-26b;hsa-miR-26b-5p;	95.837	316.306	4.28995	4.03e-14	4.12e-13
MIMAT0001341	hsa-miR-424;hsa-miR-424-5p;	60.152	1.1389	0.0266113	4.55e-14	4.56e-13
MIMAT0002888	hsa-miR-532;hsa-miR-532-5p;	64.1142	240.254	4.94729	1.16e-13	1.14e-12
MIMAT0004571	hsa-miR-200b*;hsa-miR-200b-5p;	0	44.689	1136.62	2.18e-13	2.11e-12
MIMAT0000067	hsa-let-7f;hsa-let-7f-5p;	970.234	2842.08	3.89031	5.76e-13	5.36e-12
MIMAT0000432	hsa-miR-141;hsa-miR-141-3p;	7.52645	93.3899	19.3699	6.77e-13	6.2e-12
MIMAT0007402_1	NA	8.33497	93.7297	11.9378	9.32e-13	8.39e-12
MIMAT0004703	hsa-miR-335*;hsa-miR-335-3p;	1.48878	57.6844	36.2339	9.63e-13	8.52e-12
MIMAT0000455	hsa-miR-185;hsa-miR-185-5p;	3.9976	68.9357	21.757	1.1e-12	9.6e-12
MIMAT0000101_1	NA	8.33497	93.7297	11.9395	1.26e-12	1.08e-11
MIMAT0004559	hsa-miR-181c*;hsa-miR-181c-3p;	56.0946	0.429763	0.0102219	1.38e-12	1.17e-11
MIMAT0004672	hsa-miR-106b*;hsa-miR-106b-3p;	12.4615	111.158	10.2896	4.1e-12	3.4e-11
MIMAT0000732	hsa-miR-422b;hsa-miR-378;hsa-miR-378a-3p;	230.396	585.003	3.3913	5.37e-12	4.39e-11
MIMAT0029782_1	NA	59.566	2.95963	0.0692505	3.74e-11	2.96e-10
MIMAT0022741	hsa-miR-3529-3p;	2.50882	54.4153	34.1118	3.9e-11	3.05e-10
MIMAT0000252	hsa-miR-7;hsa-miR-7-5p;	2.50882	54.4153	34.1111	5.47e-11	4.21e-10
MIMAT0000095	hsa-miR-96;hsa-miR-96-5p;	18.6636	105.046	8.2319	5.71e-11	4.33e-10
MIMAT0002874	hsa-miR-503;hsa-miR-503-5p;	100.339	11.2001	0.147091	5.95e-11	4.45e-10
MIMAT0000421	hsa-miR-122a;hsa-miR-122;hsa-miR-122-5p;	0	59.3513	1555.33	7.74e-11	5.71e-10
MIMAT0019877	hsa-miR-3591-3p;	0	59.3513	1555.34	7.87e-11	5.72e-10
MIMAT0001413	hsa-miR-20b;hsa-miR-20b-5p;	0	47.7299	1197.04	8.79e-11	6.31e-10
MIMAT0000084	hsa-miR-27a;hsa-miR-27a-3p;	1417.25	2773.66	2.56256	1.68e-10	1.19e-09
MIMAT0004518	hsa-miR-16-2*;hsa-miR-16-2-3p;	19.6011	100.953	6.42857	1.91e-10	1.33e-09
MIMAT0004692	hsa-miR-340;hsa-miR-340-5p;	10.2461	78.9873	10.0963	2.03e-10	1.4e-09
MIMAT0000420	hsa-miR-30b;hsa-miR-30b-5p;	4.88866	67.0059	20.7127	2.94e-10	2e-09
MIMAT0000070	hsa-miR-17-5p;hsa-miR-17;hsa-miR-17-5p;	11.3951	92.4939	11.4658	6.29e-10	4.23e-09
MIMAT0000069	hsa-miR-16;hsa-miR-16-5p;	3.9976	55.8144	17.4321	8.66e-10	5.75e-09
MIMAT0022731	hsa-miR-3184-3p;	773.538	195.74	0.323671	1.19e-09	7.77e-09
MIMAT0004748	hsa-miR-423-5p;	773.538	195.74	0.323672	1.2e-09	7.77e-09
MIMAT0000416	hsa-miR-1;	46.7757	1.67112	0.0491596	1.31e-09	8.36e-09
MIMAT0000736	hsa-miR-381;hsa-miR-381-3p;	77.6422	6.05108	0.100579	1.56e-09	9.84e-09
MIMAT0022735	hsa-miR-374c-3p;	2.50882	45.643	28.1424	1.61e-09	1.01e-08
MIMAT0004955	hsa-miR-374b;hsa-miR-374b-5p;	2.50882	45.643	28.1419	1.72e-09	1.06e-08
MIMAT0004762_1	NA	0	39.3286	1025.46	2.47e-09	1.51e-08
MIMAT0004814	hsa-miR-654-3p;	34.5714	0.26748	0.011126	2.6e-09	1.57e-08
MIMAT0002177	hsa-miR-486;hsa-miR-486-5p;	0	39.3286	1025.48	2.69e-09	1.61e-08
MIMAT0000435	hsa-miR-143;hsa-miR-143-3p;	1.48878	43.8591	27.8803	2.76e-09	1.63e-08
MIMAT0000692	hsa-miR-30e-5p;hsa-miR-30e;hsa-miR-30e-5p;	53.8681	169.156	4.09637	3e-09	1.75e-08
MIMAT0004586	hsa-miR-15b*;hsa-miR-15b-3p;	0	29.664	745.855	7.4e-09	4.27e-08
MIMAT0000064	hsa-let-7c;hsa-let-7c-5p;	318.425	90.3579	0.372374	1.6e-08	9.13e-08
MIMAT0000244_1	NA	14.8414	84.404	6.69044	2e-08	1.12e-07
MIMAT0000456	hsa-miR-186;hsa-miR-186-5p;	48.6397	142.767	3.91004	2.26e-08	1.25e-07
MIMAT0000222	hsa-miR-192;hsa-miR-192-5p;	15.3101	85.0819	6.18234	3.42e-08	1.87e-07
MIMAT0000257	hsa-miR-181b;hsa-miR-181b-5p;	36.9513	2.60082	0.0890552	3.45e-08	1.87e-07
MIMAT0002177_1	NA	0	30.8225	801.427	3.62e-08	1.94e-07
MIMAT0004762	hsa-miR-486-3p;	0	30.8225	801.443	3.85e-08	2.05e-07
MIMAT0001080	hsa-miR-196b;hsa-miR-196b-5p;	0	27.0342	683.058	5.02e-08	2.64e-07
MIMAT0000075	hsa-miR-20;hsa-miR-20a;hsa-miR-20a-5p;	26.5762	102.235	4.65224	5.54e-08	2.88e-07
MIMAT0000090	hsa-miR-32;hsa-miR-32-5p;	2.50882	35.059	21.6362	6.92e-08	3.57e-07
MIMAT0000441	hsa-miR-9;hsa-miR-9-5p;	5.01763	40.9834	12.9219	8.82e-08	4.5e-07
MIMAT0005898	hsa-miR-1246;	0	20.5054	520.806	1.85e-07	9.36e-07
MIMAT0000442_1	NA	0	21.8332	554.455	2.3e-07	1.15e-06
MIMAT0004810	hsa-miR-629;hsa-miR-629-5p;	7.99519	49.5526	7.89172	2.59e-07	1.29e-06
MIMAT0000103	hsa-miR-106a;hsa-miR-106a-5p;	0	25.1587	632.956	2.83e-07	1.39e-06
MIMAT0000680	hsa-miR-106b;hsa-miR-106b-5p;	2.50882	36.8736	22.5222	4.16e-07	2.03e-06
MIMAT0002174	hsa-miR-484;	18.5346	72.2493	5.64607	5.52e-07	2.66e-06
MIMAT0003322	hsa-miR-652;hsa-miR-652-3p;	0	22.4285	564.18	7.16e-07	3.43e-06
MIMAT0000243	hsa-miR-148a;hsa-miR-148a-3p;	3724	8117.47	2.89112	8.37e-07	3.93e-06
MIMAT0000441_2	NA	6.50641	41.3469	8.76387	8.32e-07	3.93e-06
MIMAT0004502	hsa-miR-28-3p;	31.1715	101.061	3.8538	8.73e-07	4.07e-06
MIMAT0000757	hsa-miR-151;hsa-miR-151-3p;hsa-miR-151a-3p;	298.659	566.177	2.47741	1.1e-06	5.09e-06
MIMAT0030021	hsa-miR-7706;	1.48878	33.3158	21.4157	1.12e-06	5.13e-06
MIMAT0000417	hsa-miR-15b;hsa-miR-15b-5p;	0	21.7715	547.146	1.22e-06	5.52e-06
MIMAT0000099_1	NA	20.9609	75.5339	4.42173	1.56e-06	7.04e-06
MIMAT0000089	hsa-miR-31;hsa-miR-31-5p;	141.252	34.9552	0.314447	1.79e-06	7.99e-06
MIMAT0000104	hsa-miR-107;	1.48878	26.0061	16.1034	2.74e-06	1.21e-05
MIMAT0000438	hsa-miR-152;hsa-miR-152-3p;	32.6139	90.1917	3.6109	3.04e-06	1.33e-05
MIMAT0000445	hsa-miR-126;hsa-miR-126-3p;	45.9201	115.265	3.48599	3.36e-06	1.46e-05
MIMAT0000765	hsa-miR-335;hsa-miR-335-5p;	0	16.1618	410.66	3.58e-06	1.53e-05
MIMAT0000067_1	NA	422.995	739.38	2.29386	4.09e-06	1.74e-05
MIMAT0004693	hsa-miR-330-5p;	0	15.5545	396.978	4.2e-06	1.77e-05
MIMAT0000252_1	NA	12.8839	53.657	5.71858	6.44e-06	2.66e-05
MIMAT0002814	hsa-miR-432;hsa-miR-432-5p;	24.4897	1.3716	0.0717232	6.45e-06	2.66e-05
MIMAT0004682	hsa-miR-361-3p;	25.2518	78.768	4.19493	6.41e-06	2.66e-05
MIMAT0000752	hsa-miR-328;hsa-miR-328-3p;	30.7382	3.01133	0.128753	8.12e-06	3.31e-05
MIMAT0003338	hsa-miR-660;hsa-miR-660-5p;	0	14.78	374.963	8.34e-06	3.36e-05
MIMAT0004614	hsa-miR-193a-5p;	102.05	24.4744	0.311536	8.34e-06	3.36e-05
MIMAT0004767	hsa-miR-193b*;hsa-miR-193b-5p;	17.0923	0.416974	0.030257	8.74e-06	3.49e-05
MIMAT0000074	hsa-miR-19b;hsa-miR-19b-3p;	0	17.4659	439.26	9.55e-06	3.79e-05
MIMAT0003886	hsa-miR-769-5p;	7.86622	39.9348	6.34148	1.3e-05	5.12e-05
MIMAT0000426	hsa-miR-132;hsa-miR-132-3p;	6.50641	35.8842	7.48856	1.32e-05	5.17e-05
MIMAT0002176	hsa-miR-485-3p;	16.3302	0.184518	0.0147776	3.39e-05	0.0001313
MIMAT0000415	hsa-let-7i;hsa-let-7i-5p;	1162.25	1713.04	1.95185	3.92e-05	0.000150683
MIMAT0000753	hsa-miR-342;hsa-miR-342-3p;	12.4969	47.0586	4.97185	5.85e-05	0.00022174
MIMAT0004497	hsa-miR-24-2*;hsa-miR-24-2-5p;	33.376	75.3978	2.99722	7.88e-05	0.000296726
MIMAT0000254	hsa-miR-10b;hsa-miR-10b-5p;	0	12.6297	325.39	9.59e-05	0.000358649
MIMAT0000460	hsa-miR-194;hsa-miR-194-5p;	0	13.173	330.997	9.91e-05	0.000367922
MIMAT0000087	hsa-miR-30a-5p;hsa-miR-30a;hsa-miR-30a-5p;	210.548	335.293	2.03164	0.000101862	0.000371599
MIMAT0000727	hsa-miR-374;hsa-miR-374a;hsa-miR-374a-5p;	0	11.5329	292.901	0.000100916	0.000371599
MIMAT0003339	hsa-miR-421;	0	11.8139	300.1	0.000102172	0.000371599
MIMAT0000510	hsa-miR-320;hsa-miR-320a;	675.48	990.003	1.95432	0.000108134	0.000388002
MIMAT0000693	hsa-miR-30e-3p;hsa-miR-30e*;hsa-miR-30e-3p;	7.99519	32.8078	5.22168	0.000108144	0.000388002
MIMAT0000252_2	NA	3.9976	23.9836	7.5565	0.000150804	0.000537428
MIMAT0000079	hsa-miR-189;hsa-miR-24-1*;hsa-miR-24-1-5p;	0	10.966	279.653	0.000177797	0.0006294
MIMAT0000092_1	NA	286.537	410.782	1.8443	0.00018082	0.000632524
MIMAT0015027	hsa-miR-3074;hsa-miR-3074-3p;	0	11.0195	281.001	0.000182157	0.000632524
MIMAT0022727	hsa-miR-1307-5p;	0	11.7957	306.694	0.000182253	0.000632524
MIMAT0016847	hsa-miR-378c;	0	10.3273	262.679	0.00019138	0.000659888
MIMAT0004484	hsa-let-7d*;hsa-let-7d-3p;	69.4244	146.029	2.67236	0.000209699	0.000718387
MIMAT0018349	hsa-miR-3934;hsa-miR-3934-5p;	0	11.5541	297.973	0.000229632	0.000781631
MIMAT0004594	hsa-miR-132*;hsa-miR-132-5p;	0	9.78187	249.967	0.000237623	0.000803681
MIMAT0000062	hsa-let-7a;hsa-let-7a-5p;	296.619	426.701	1.85924	0.000268079	0.000895283
MIMAT0004702	hsa-miR-339-3p;	11.524	36.9389	4.66296	0.000310403	0.00103015
MIMAT0000094	hsa-miR-95;hsa-miR-95-3p;	1.48878	15.2922	9.64162	0.000317497	0.00104611
MIMAT0003393	hsa-miR-425-5p;hsa-miR-425;hsa-miR-425-5p;	46.893	87.9468	2.52946	0.000319153	0.00104611
MIMAT0000424_1	NA	108.709	185.154	2.23865	0.000347248	0.00113122
MIMAT0000063	hsa-let-7b;hsa-let-7b-5p;	1828.7	745.507	0.525285	0.000355751	0.00115185
MIMAT0003239	hsa-miR-574;hsa-miR-574-3p;	15.8968	45.4683	4.10348	0.000362182	0.00116557
MIMAT0005949	hsa-miR-664;hsa-miR-664-3p;hsa-miR-664a-3p;	0	9.00416	229.448	0.000386005	0.00123064
MIMAT0004699	hsa-miR-148b*;hsa-miR-148b-5p;	0	8.7306	223.343	0.000435086	0.00137518
MIMAT0000080	hsa-miR-24;hsa-miR-24-3p;	507.604	691.98	1.78956	0.00053876	0.00169279
MIMAT0000733	hsa-miR-379;hsa-miR-379-5p;	31.5474	4.65353	0.210069	0.000879097	0.00274588
MIMAT0000266	hsa-miR-205;hsa-miR-205-5p;	3680.02	4824.33	1.69909	0.000980695	0.00304531
MIMAT0004774	hsa-miR-501-3p;	0	7.91512	202.332	0.00115762	0.00357382
MIMAT0000424	hsa-miR-128a;hsa-miR-128;hsa-miR-128-3p;	209.528	296.561	1.86152	0.00119463	0.00366677
MIMAT0000759	hsa-miR-148b;hsa-miR-148b-3p;	57.1965	113.109	2.34116	0.00122829	0.00374841
MIMAT0000460_1	NA	1.48878	13.8622	8.62127	0.00134711	0.00408753
MIMAT0003885	hsa-miR-454-3p;hsa-miR-454;hsa-miR-454-3p;	0	7.99113	202.273	0.00181102	0.00546392
MIMAT0000433	hsa-miR-142-5p;	0	7.67	196.485	0.00201047	0.00603143
MIMAT0004549	hsa-miR-148a*;hsa-miR-148a-5p;	2.37984	13.1212	8.15949	0.00210865	0.0062904
MIMAT0000691	hsa-miR-130b;hsa-miR-130b-3p;	0	7.1502	182.081	0.00220891	0.00655267
MIMAT0000227	hsa-miR-197;hsa-miR-197-3p;	9.22603	28.6484	3.63256	0.00240151	0.00708447
MIMAT0002871	hsa-miR-500;hsa-miR-500*;hsa-miR-500a*;hsa-miR-500a-3p;	1.48878	11.0261	6.90905	0.00266563	0.00782017
MIMAT0000451	hsa-miR-150;hsa-miR-150-5p;	2.50882	12.5027	7.79168	0.00277289	0.00800221
MIMAT0000760	hsa-miR-331;hsa-miR-331-3p;	3.86862	17.8278	5.5795	0.00275883	0.00800221
MIMAT0003161	hsa-miR-493-3p;hsa-miR-493;hsa-miR-493-3p;	16.7989	2.26628	0.154174	0.0027706	0.00800221
MIMAT0000750	hsa-miR-340;hsa-miR-340*;hsa-miR-340-3p;	5.01763	17.9262	5.64713	0.00298953	0.00853464
MIMAT0017994	hsa-miR-3615;	12.9303	39.8851	3.33432	0.00298275	0.00853464
MIMAT0002875	hsa-miR-504;hsa-miR-504-5p;	0	6.46367	165.445	0.00312873	0.00888425
MIMAT0004606	hsa-miR-136*;hsa-miR-136-3p;	11.1371	0.637414	0.0817866	0.00395305	0.0111653
MIMAT0018926	hsa-miR-378d;	0	5.92989	151.143	0.00407015	0.0114352
MIMAT0000275_1	NA	0	6.16002	157.562	0.00411429	0.0114984
MIMAT0019053	hsa-miR-4516;	14.0329	0.691685	0.0748115	0.0046152	0.0128307
MIMAT0001343	hsa-miR-425;hsa-miR-425-3p;hsa-miR-425*;hsa-miR-425-3p;	2.50882	12.013	7.4867	0.00477753	0.0132129
MIMAT0005792	hsa-miR-320b;	41.582	71.2769	2.19176	0.00515064	0.0141709
MIMAT0000278	hsa-miR-221;hsa-miR-221-3p;	555.503	274.508	0.637821	0.00585573	0.0160278
MIMAT0000226	hsa-miR-196a;hsa-miR-196a-5p;	0	5.96361	152.574	0.00628262	0.0171081
MIMAT0004498	hsa-miR-25*;hsa-miR-25-5p;	0	5.46846	140.045	0.00659997	0.0178805
MIMAT0000092	hsa-miR-92;hsa-miR-92a;hsa-miR-92a-3p;	664.244	802.047	1.54075	0.00776852	0.0209395
MIMAT0000281	hsa-miR-224;hsa-miR-224-5p;	141.205	188.705	1.69697	0.00784065	0.0210272
MIMAT0004784	hsa-miR-455-3p;	7.73725	0.214882	0.0407117	0.00880113	0.0234844
MIMAT0000764	hsa-miR-339;hsa-miR-339-5p;	4.88866	16.3752	5.08512	0.00896983	0.0238149
MIMAT0018000	hsa-miR-23c;	0	5.61382	143.705	0.00916021	0.0241994
MIMAT0000275	hsa-miR-218;hsa-miR-218-5p;	1.48878	9.71457	6.0878	0.00938745	0.0245554
MIMAT0004598	hsa-miR-141*;hsa-miR-141-5p;	0	5.78076	147.932	0.00936471	0.0245554
MIMAT0000434	hsa-miR-142-3p;	0	4.4225	113.423	0.0113084	0.0294351
MIMAT0015064	hsa-miR-3184;hsa-miR-3184-5p;	774.455	893.928	1.4996	0.0115515	0.0299213
MIMAT0001340	hsa-miR-423;hsa-miR-423-3p;	774.455	893.928	1.49961	0.0116261	0.0299682
MIMAT0004775	hsa-miR-502-3p;	1.48878	8.45384	5.303	0.0121828	0.0312515
MIMAT0000066	hsa-let-7e;hsa-let-7e-5p;	163.703	64.548	0.534145	0.0122971	0.0313931
MIMAT0000763	hsa-miR-338;hsa-miR-338-3p;	0	4.67186	119.093	0.0138331	0.0350217
MIMAT0003330	hsa-miR-654;hsa-miR-654-5p;	7.99519	0.113448	0.0238027	0.0138504	0.0350217
MIMAT0015066	hsa-miR-3065-5p;	0	4.67186	119.075	0.0140087	0.0352542
MIMAT0019814	hsa-miR-3545-3p;hsa-miR-203b-3p;	0	4.17127	107.113	0.0141956	0.0355559
MIMAT0004984_2	NA	0	4.81993	123.48	0.0146169	0.036269
MIMAT0002817	hsa-miR-495;hsa-miR-495-3p;	19.5546	2.53919	0.19492	0.0149642	0.0369581
MIMAT0000762	hsa-miR-324-3p;	1.48878	8.96268	5.6082	0.0150863	0.0370871
MIMAT0004486	hsa-let-7f-1*;hsa-let-7f-1-3p;	3.9976	13.6464	4.32024	0.0154648	0.0378423
MIMAT0002813	hsa-miR-493;hsa-miR-493-5p;hsa-miR-493*;hsa-miR-493-5p;	15.1347	2.05152	0.188191	0.0156802	0.0381935
MIMAT0000280	hsa-miR-223;hsa-miR-223-3p;	0	4.41265	114.171	0.0172462	0.0418162
MIMAT0000436	hsa-miR-144;hsa-miR-144-3p;	0	4.11987	105.726	0.021929	0.0529287
MIMAT0004987	hsa-miR-944;	2.97756	10.3291	3.31417	0.0230753	0.0554434
MIMAT0004509	hsa-miR-93*;hsa-miR-93-3p;	1.48878	7.97445	4.9684	0.0294008	0.0703235
MIMAT0017990	hsa-miR-3613-5p;	1.48878	7.52168	4.69372	0.0296871	0.07069
MIMAT0004945	hsa-miR-744;hsa-miR-744-5p;	36.9048	51.4698	1.92383	0.0313513	0.0743194
MIMAT0000085	hsa-miR-28;hsa-miR-28-5p;	10.9728	22.3097	2.38524	0.0315419	0.074439
MIMAT0004819	hsa-miR-671-3p;	21.8519	5.87791	0.345481	0.0328739	0.077239
MIMAT0000443	hsa-miR-125a;hsa-miR-125a-5p;	339.785	173.948	0.662201	0.0345274	0.0802029
MIMAT0004780	hsa-miR-532-3p;	0	3.75083	96.4152	0.0345884	0.0802029
MIMAT0030019	hsa-miR-7704;	39.836	11.4609	0.418521	0.034391	0.0802029
MIMAT0000646	hsa-miR-155;hsa-miR-155-5p;	22.4032	5.83827	0.3692	0.0351786	0.0805207
MIMAT0000755	hsa-miR-323;hsa-miR-323-3p;hsa-miR-323a-3p;	6.24847	0.0655112	0.0200906	0.0350738	0.0805207
MIMAT0004551	hsa-miR-30d*;hsa-miR-30d-3p;	0	3.03357	78.0027	0.0351804	0.0805207
MIMAT0003266	hsa-miR-598;hsa-miR-598-3p;	1.48878	6.98894	4.37738	0.035482	0.0808625
MIMAT0004694	hsa-miR-342-5p;	14.5016	2.57781	0.238427	0.0360475	0.0818001
MIMAT0018926_1	NA	7.73725	17.024	2.72404	0.0371031	0.0838373
MIMAT0005792_1	NA	48.3935	71.0182	1.97789	0.0373188	0.0839672
MIMAT0001627	hsa-miR-433;hsa-miR-433-3p;	6.37744	0.531197	0.122477	0.0391897	0.0878049
MIMAT0004679	hsa-miR-296-3p;	7.39748	0	0.00800241	0.0395526	0.0882456
MIMAT0003329	hsa-miR-411;hsa-miR-411-5p;	28.6981	8.98733	0.39181	0.0409878	0.091065
MIMAT0004494	hsa-miR-21*;hsa-miR-21-3p;	3.9976	11.2654	3.57583	0.0448723	0.0992799

## Sheet: S8_UPCISCC152
geneid	symbol	baseMeanCtrl	baseMeanUPCISCC152	foldChange	pval	padj
MIMAT0004749	hsa-miR-424*;hsa-miR-424-3p;	692.029	2.57608	0.00454126	6.26469e-122	3.32655e-119
MIMAT0000098	hsa-miR-100;hsa-miR-100-5p;	9153.01	32.4699	0.00422639	1.54184e-117	4.09358e-115
MIMAT0000264	hsa-miR-203;hsa-miR-203a;	20.0017	1579.53	101.094	4.44174e-103	7.86188e-101
MIMAT0019813	hsa-miR-3545-5p;hsa-miR-203b-5p;	20.0017	1579.53	101.094	1.83881e-102	2.44102e-100
MIMAT0000707	hsa-miR-363;hsa-miR-363-3p;	4.3632	736.812	232.38	2.79151e-81	2.96459e-79
MIMAT0000423_1	NA	334.952	4.3243	0.0159024	6.43277e-80	5.693e-78
MIMAT0000318	hsa-miR-200b;hsa-miR-200b-3p;	32.305	1102.71	41.6945	4.09599e-76	3.1071e-74
MIMAT0000682	hsa-miR-200a;hsa-miR-200a-3p;	3.60704	572.723	181.596	3.18264e-74	2.11248e-72
MIMAT0000617	hsa-miR-200c;hsa-miR-200c-3p;	79.8777	1284.9	19.2346	6.95056e-73	4.10083e-71
MIMAT0000093	hsa-miR-93;hsa-miR-93-5p;	8.08377	707.113	112.518	9.3543e-73	4.96713e-71
MIMAT0000252	hsa-miR-7;hsa-miR-7-5p;	2.23837	558.101	350.044	1.63043e-69	7.21464e-68
MIMAT0022741	hsa-miR-3529-3p;	2.23837	558.101	350.044	1.52985e-69	7.21464e-68
MIMAT0000259	hsa-miR-182;hsa-miR-182-5p;	35.6015	814.526	28.8276	4.0212e-67	1.6425e-65
MIMAT0000081	hsa-miR-25;hsa-miR-25-3p;	41.1148	796.633	23.2338	8.96496e-66	3.40028e-64
MIMAT0000454	hsa-miR-184;	463.556	1.42567	0.0037542	6.9288e-64	2.45279e-62
MIMAT0000252_1	NA	11.8043	554.569	59.2115	1.57848e-60	5.23858e-59
MIMAT0000419	hsa-miR-27b;hsa-miR-27b-3p;	188.817	2332.77	14.6215	6.63691e-58	2.07306e-56
MIMAT0000446	hsa-miR-127;hsa-miR-127-3p;	331.881	20.6079	0.0763125	1.2222e-52	3.6055e-51
MIMAT0000097	hsa-miR-99a;hsa-miR-99a-5p;	570.894	35.6402	0.0746096	4.65978e-49	1.30229e-47
MIMAT0000256_1	NA	358.764	21.8953	0.0733639	2.5604e-47	6.79786e-46
MIMAT0000414	hsa-let-7g;hsa-let-7g-5p;	232.231	1727.12	8.99225	5.11958e-46	1.29452e-44
MIMAT0001536	hsa-miR-429;	0	243.457	6193.51	7.40946e-46	1.71835e-44
MIMAT0000261	hsa-miR-183;hsa-miR-183-5p;	53.2212	554.193	12.6745	2.99251e-45	6.62092e-44
MIMAT0000078	hsa-miR-23a;hsa-miR-23a-3p;	86.0938	793.963	11.3078	3.14708e-45	6.6844e-44
MIMAT0000441_1	NA	4.47673	294.038	93.3338	2.93941e-44	6.00318e-43
MIMAT0000069_1	NA	3.60704	247.63	78.3673	3.53275e-44	6.94775e-43
MIMAT0000252_2	NA	3.72058	198.377	62.9468	2.0133e-37	3.81807e-36
MIMAT0000279	hsa-miR-222;hsa-miR-222-3p;	3389.7	500.998	0.178081	2.43989e-37	4.46753e-36
MIMAT0001631	hsa-miR-451;hsa-miR-451a;	0	169.461	4287.85	1.11682e-36	1.97678e-35
MIMAT0000257_1	NA	166.614	9.40909	0.0692308	1.76286e-36	3.01961e-35
MIMAT0004954	hsa-miR-543;	140.48	1.15547	0.010005	3.41801e-36	5.67176e-35
MIMAT0000438	hsa-miR-152;hsa-miR-152-3p;	30.1802	332.177	13.3156	7.10843e-36	1.14381e-34
MIMAT0000245	hsa-miR-30d;hsa-miR-30d-5p;	628.556	2891.71	5.52795	3.43212e-35	5.36016e-34
MIMAT0007402	hsa-miR-103-as;hsa-miR-103b;	22.6255	292.081	15.5689	4.24513e-32	6.44046e-31
MIMAT0000101	hsa-miR-103;hsa-miR-103a;hsa-miR-103a-3p;	22.6255	292.081	15.5689	5.4183e-32	7.99199e-31
MIMAT0001639	hsa-miR-409-3p;	115.82	5.01974	0.0535801	1.38159e-31	1.98277e-30
MIMAT0001620	hsa-miR-200a*;hsa-miR-200a-5p;	0	114.095	2890.31	2.38337e-30	3.33045e-29
MIMAT0000256	hsa-miR-181a;hsa-miR-181a-5p;	110.39	5.01367	0.0557696	2.695e-30	3.66935e-29
MIMAT0002888	hsa-miR-532;hsa-miR-532-5p;	59.0666	376.618	7.7562	4.26284e-29	5.65892e-28
MIMAT0000096	hsa-miR-98;hsa-miR-98-5p;	23.4651	248.94	12.3337	2.39829e-28	3.10608e-27
MIMAT0000418	hsa-miR-23b;hsa-miR-23b-3p;	14.7387	220.941	15.7829	2.59112e-28	3.27592e-27
MIMAT0000450	hsa-miR-149;hsa-miR-149-5p;	22.0129	235.991	13.7228	4.11128e-28	5.07696e-27
MIMAT0000086	hsa-miR-29a;hsa-miR-29a-3p;	284.747	45.2104	0.193467	5.58366e-26	6.73846e-25
MIMAT0004558	hsa-miR-181a-2*;hsa-miR-181a-2-3p;	100.173	1.53404	0.0190349	1.87618e-25	2.21389e-24
MIMAT0000456	hsa-miR-186;hsa-miR-186-5p;	44.6384	263.48	7.3333	2.81114e-24	3.24503e-23
MIMAT0019208	hsa-miR-3074-5p;	1313.53	3866.18	3.57941	2.14207e-23	2.42008e-22
MIMAT0000080_1	NA	1313.53	3866.18	3.57938	2.83177e-23	3.13265e-22
MIMAT0000064	hsa-let-7c;hsa-let-7c-5p;	294.011	53.6473	0.222754	5.89922e-23	6.39283e-22
MIMAT0000420	hsa-miR-30b;hsa-miR-30b-5p;	4.3632	111.441	35.2507	4.64086e-22	4.83196e-21
MIMAT0000423	hsa-miR-125b;hsa-miR-125b-5p;	76.5194	0.917686	0.0156808	1.5368e-20	1.56931e-19
MIMAT0004955	hsa-miR-374b;hsa-miR-374b-5p;	2.23837	86.2228	54.071	2.40721e-20	2.41175e-19
MIMAT0000099_1	NA	19.6309	169.712	9.91826	2.52708e-20	2.46859e-19
MIMAT0022735	hsa-miR-374c-3p;	2.23837	86.2228	54.071	2.55692e-20	2.46859e-19
MIMAT0000445	hsa-miR-126;hsa-miR-126-3p;	41.9011	228.091	6.92485	5.18625e-20	4.91768e-19
MIMAT0004592	hsa-miR-125b-1*;hsa-miR-125b-1-3p;	72.52	0.0588433	0.00152325	5.5727e-19	5.19141e-18
MIMAT0000067	hsa-let-7f;hsa-let-7f-5p;	896.888	2851.8	3.92069	5.86923e-19	5.28231e-18
MIMAT0000449	hsa-miR-146;hsa-miR-146a;hsa-miR-146a-5p;	60.4654	1.26569	0.0265994	9.25698e-18	8.19243e-17
MIMAT0000722	hsa-miR-370;hsa-miR-370-3p;	61.8039	1.21777	0.0241092	3.1995e-17	2.78514e-16
MIMAT0002177	hsa-miR-486;hsa-miR-486-5p;	0	50.5008	1281.47	1.56345e-16	1.31777e-15
MIMAT0004762_1	NA	0	50.5008	1281.47	1.56319e-16	1.31777e-15
MIMAT0000447	hsa-miR-134;hsa-miR-134-5p;	53.4181	0.660257	0.0153458	2.14266e-16	1.77774e-15
MIMAT0001413	hsa-miR-20b;hsa-miR-20b-5p;	0	51.0005	1295.16	2.84633e-16	2.32523e-15
MIMAT0004692	hsa-miR-340;hsa-miR-340-5p;	9.45245	110.456	14.1582	5.20865e-16	4.19059e-15
MIMAT0004987	hsa-miR-944;	2.96442	70.373	22.4364	1.34547e-15	1.06634e-14
MIMAT0000076	hsa-miR-21;hsa-miR-21-5p;	9058.05	20698.4	2.7779	1.93197e-15	1.50864e-14
MIMAT0000083	hsa-miR-26b;hsa-miR-26b-5p;	88.6041	308.232	4.23096	2.5615e-15	1.97124e-14
MIMAT0005792	hsa-miR-320b;	38.6494	180.081	5.48933	2.6018e-15	1.97365e-14
MIMAT0005898	hsa-miR-1246;	0	42.1191	1067.85	6.12644e-15	4.58189e-14
MIMAT0000435	hsa-miR-143;hsa-miR-143-3p;	1.48221	58.8914	36.786	8.97378e-15	6.61816e-14
MIMAT0000455	hsa-miR-185;hsa-miR-185-5p;	3.72058	69.9697	22.1712	9.74339e-15	7.08732e-14
MIMAT0000440	hsa-miR-191;hsa-miR-191-5p;	211.601	645.413	3.60084	1.91905e-14	1.37705e-13
MIMAT0000244	hsa-miR-30c;hsa-miR-30c-5p;	74.1459	243.849	3.93405	2.59636e-14	1.83823e-13
MIMAT0004502	hsa-miR-28-3p;	29.5074	149.249	5.66898	4.00003e-14	2.79476e-13
MIMAT0000226	hsa-miR-196a;hsa-miR-196a-5p;	0	39.7822	1010.19	5.50873e-14	3.79888e-13
MIMAT0004586	hsa-miR-15b*;hsa-miR-15b-3p;	0	38.9759	990.035	7.72863e-14	5.26142e-13
MIMAT0019877	hsa-miR-3591-3p;	0	41.8284	1058.09	8.1766e-14	5.49592e-13
MIMAT0000421	hsa-miR-122a;hsa-miR-122;hsa-miR-122-5p;	0	41.8284	1058.08	9.68954e-14	6.43143e-13
MIMAT0001341	hsa-miR-424;hsa-miR-424-5p;	54.922	1.62907	0.0372753	1.06633e-13	6.99038e-13
MIMAT0000415	hsa-let-7i;hsa-let-7i-5p;	1073.83	2118.4	2.40056	1.23333e-13	7.98658e-13
MIMAT0000074	hsa-miR-19b;hsa-miR-19b-3p;	0	39.1551	991.082	1.26267e-13	8.07802e-13
MIMAT0002177_1	NA	0	37.5774	954.128	1.77939e-13	1.09867e-12
MIMAT0004762	hsa-miR-486-3p;	0	37.5774	954.127	1.77347e-13	1.09867e-12
MIMAT0004703	hsa-miR-335*;hsa-miR-335-3p;	1.48221	46.579	29.213	2.56052e-13	1.5628e-12
MIMAT0000432	hsa-miR-141;hsa-miR-141-3p;	6.7151	65.405	13.8594	3.2068e-13	1.93501e-12
MIMAT0004672	hsa-miR-106b*;hsa-miR-106b-3p;	11.8878	88.9611	8.18809	4.09429e-13	2.44277e-12
MIMAT0004559	hsa-miR-181c*;hsa-miR-181c-3p;	53.283	0.996176	0.0227753	4.46271e-13	2.633e-12
MIMAT0000090	hsa-miR-32;hsa-miR-32-5p;	2.23837	49.7698	31.1943	1.24765e-12	7.28026e-12
MIMAT0000680	hsa-miR-106b;hsa-miR-106b-5p;	2.23837	48.3938	30.2392	1.7215e-12	9.93604e-12
MIMAT0000732	hsa-miR-422b;hsa-miR-378;hsa-miR-378a-3p;	211.773	482.827	2.79385	2.38494e-12	1.34723e-11
MIMAT0003338	hsa-miR-660;hsa-miR-660-5p;	0	35.0612	889.112	2.37682e-12	1.34723e-11
MIMAT0000070	hsa-miR-17-5p;hsa-miR-17;hsa-miR-17-5p;	10.3221	80.9451	10.3143	3.41144e-12	1.90681e-11
MIMAT0000095	hsa-miR-96;hsa-miR-96-5p;	16.8102	97.638	7.75014	4.47238e-12	2.47378e-11
MIMAT0023712	hsa-miR-6087;	728.786	41.1104	0.0718129	8.24363e-12	4.51275e-11
MIMAT0000065	hsa-let-7d;hsa-let-7d-5p;	66.5077	199.504	3.65617	9.66555e-12	5.23715e-11
MIMAT0003322	hsa-miR-652;hsa-miR-652-3p;	0	30.7724	781.377	1.07396e-11	5.76032e-11
MIMAT0000075	hsa-miR-20;hsa-miR-20a;hsa-miR-20a-5p;	24.9473	135.242	6.26652	1.35836e-11	7.2129e-11
MIMAT0000416	hsa-miR-1;	42.9677	1.07422	0.03271	1.5776e-11	8.29409e-11
MIMAT0000069	hsa-miR-16;hsa-miR-16-5p;	3.72058	52.3609	16.6105	2.13993e-11	1.11402e-10
MIMAT0004810	hsa-miR-629;hsa-miR-629-5p;	7.44115	63.2045	10.0776	3.33256e-11	1.71805e-10
MIMAT0000443	hsa-miR-125a;hsa-miR-125a-5p;	313.255	86.6432	0.335055	5.61277e-11	2.86575e-10
MIMAT0004814	hsa-miR-654-3p;	32.3884	0.485333	0.0189834	3.50869e-10	1.7744e-09
MIMAT0000222	hsa-miR-192;hsa-miR-192-5p;	14.7387	82.8875	5.92925	5.66319e-10	2.83694e-09
MIMAT0000692	hsa-miR-30e-5p;hsa-miR-30e;hsa-miR-30e-5p;	49.6141	143.292	3.52722	8.58476e-10	4.26029e-09
MIMAT0000227	hsa-miR-197;hsa-miR-197-3p;	8.69629	61.5079	7.87777	1.30441e-09	6.41336e-09
MIMAT0004494	hsa-miR-21*;hsa-miR-21-3p;	3.72058	43.2538	13.7207	1.38374e-09	6.74097e-09
MIMAT0022727	hsa-miR-1307-5p;	0	24.6256	626.122	2.18353e-09	1.05405e-08
MIMAT0000243	hsa-miR-148a;hsa-miR-148a-3p;	3461.36	6377.52	2.2222	2.59602e-09	1.24188e-08
MIMAT0000757	hsa-miR-151;hsa-miR-151-3p;hsa-miR-151a-3p;	277.141	553.681	2.40092	3.14948e-09	1.49319e-08
MIMAT0000510	hsa-miR-320;hsa-miR-320a;	622.05	1033.21	2.03147	5.96328e-09	2.80221e-08
MIMAT0000103	hsa-miR-106a;hsa-miR-106a-5p;	0	27.3666	696.383	7.53177e-09	3.50822e-08
MIMAT0004774	hsa-miR-501-3p;	0	22.2951	566.748	1.15643e-08	5.33969e-08
MIMAT0000442_1	NA	0	22.8802	582.684	1.31225e-08	6.00696e-08
MIMAT0003150	hsa-miR-455;hsa-miR-455-5p;	103.728	22.8312	0.259192	1.40318e-08	6.3683e-08
MIMAT0000736	hsa-miR-381;hsa-miR-381-3p;	72.52	11.8063	0.191818	1.56169e-08	7.02761e-08
MIMAT0000084	hsa-miR-27a;hsa-miR-27a-3p;	1306.03	2067.06	1.93153	1.65148e-08	7.3692e-08
MIMAT0000257	hsa-miR-181b;hsa-miR-181b-5p;	34.5133	2.55021	0.0878286	2.1842e-08	9.66509e-08
MIMAT0022731	hsa-miR-3184-3p;	722.773	243.678	0.402136	5.20855e-08	2.28574e-07
MIMAT0002871	hsa-miR-500;hsa-miR-500*;hsa-miR-500a*;hsa-miR-500a-3p;	1.48221	29.0662	18.2348	5.47145e-08	2.36206e-07
MIMAT0004748	hsa-miR-423-5p;	722.773	243.678	0.402142	5.44679e-08	2.36206e-07
MIMAT0000759	hsa-miR-148b;hsa-miR-148b-3p;	54.4246	161.855	3.31548	6.24157e-08	2.6728e-07
MIMAT0000417	hsa-miR-15b;hsa-miR-15b-5p;	0	20.4368	519.77	7.33088e-08	3.11416e-07
MIMAT0004926	hsa-miR-708;hsa-miR-708-5p;	7.8567	45.0181	7.16861	9.87327e-08	4.16088e-07
MIMAT0000066	hsa-let-7e;hsa-let-7e-5p;	150.235	39.4665	0.329441	1.1434e-07	4.78067e-07
MIMAT0004702	hsa-miR-339-3p;	10.4357	50.2528	6.42274	1.17714e-07	4.88327e-07
MIMAT0004945	hsa-miR-744;hsa-miR-744-5p;	33.7038	93.7926	3.52843	2.70803e-07	1.09768e-06
MIMAT0001080	hsa-miR-196b;hsa-miR-196b-5p;	0	18.0695	459.201	2.81322e-07	1.13168e-06
MIMAT0000099	hsa-miR-101;hsa-miR-101-3p;	11.6607	56.9964	5.24995	3.70949e-07	1.48101e-06
MIMAT0000101_1	NA	8.05367	45.7298	5.87624	4.10789e-07	1.62783e-06
MIMAT0005793_1	NA	12.3033	58.0648	5.29798	4.39527e-07	1.72881e-06
MIMAT0000281	hsa-miR-224;hsa-miR-224-5p;	131.556	38.9174	0.349325	4.47827e-07	1.7485e-06
MIMAT0003886	hsa-miR-769-5p;	7.32762	45.7562	7.29275	5.38937e-07	2.08887e-06
MIMAT0000254	hsa-miR-10b;hsa-miR-10b-5p;	0	16.3202	414.412	7.27181e-07	2.77794e-06
MIMAT0000753	hsa-miR-342;hsa-miR-342-3p;	11.4637	50.8946	5.40664	7.26913e-07	2.77794e-06
MIMAT0002874	hsa-miR-503;hsa-miR-503-5p;	92.6267	25.8527	0.338197	8.5448e-07	3.24092e-06
MIMAT0000765	hsa-miR-335;hsa-miR-335-5p;	0	17.3159	441.524	9.81054e-07	3.69461e-06
MIMAT0007402_1	NA	8.05367	45.7298	5.88332	1.11066e-06	4.15325e-06
MIMAT0000265	hsa-miR-204;hsa-miR-204-5p;	0	15.6331	397.372	1.22081e-06	4.53321e-06
MIMAT0000063	hsa-let-7b;hsa-let-7b-5p;	1708.71	644.401	0.450682	1.43528e-06	5.29259e-06
MIMAT0004518	hsa-miR-16-2*;hsa-miR-16-2-3p;	18.2623	64.382	4.13497	2.21129e-06	8.04242e-06
MIMAT0029782_1	NA	54.2345	10.3607	0.245341	4.86544e-06	1.75751e-05
MIMAT0000077	hsa-miR-22;hsa-miR-22-3p;	710.243	295.128	0.501322	5.15974e-06	1.85123e-05
MIMAT0002814	hsa-miR-432;hsa-miR-432-5p;	22.6255	1.78906	0.0977881	1.09092e-05	3.88777e-05
MIMAT0000092	hsa-miR-92;hsa-miR-92a;hsa-miR-92a-3p;	618.786	983.699	1.90483	1.18205e-05	4.18447e-05
MIMAT0005793	hsa-miR-320c;	16.7801	55.9818	3.97176	1.38456e-05	4.86889e-05
MIMAT0000758	hsa-miR-135b;hsa-miR-135b-5p;	7.32762	37.64	6.01977	1.48792e-05	5.19792e-05
MIMAT0003339	hsa-miR-421;	0	12.9702	329.899	1.51562e-05	5.26008e-05
MIMAT0000459	hsa-miR-193;hsa-miR-193a;hsa-miR-193a-3p;	0	16.2481	410.003	1.53856e-05	5.30503e-05
MIMAT0000244_1	NA	14.0126	49.7182	3.99741	1.78354e-05	6.11008e-05
MIMAT0002176	hsa-miR-485-3p;	15.4948	0.210313	0.0184644	2.18166e-05	7.42603e-05
MIMAT0004571	hsa-miR-200b*;hsa-miR-200b-5p;	0	12.3249	313.136	2.33017e-05	7.88101e-05
MIMAT0000085	hsa-miR-28;hsa-miR-28-5p;	10.4056	37.997	4.06259	2.48101e-05	8.33809e-05
MIMAT0000278	hsa-miR-221;hsa-miR-221-3p;	513.748	718.505	1.69336	2.69694e-05	9.00676e-05
MIMAT0000691	hsa-miR-130b;hsa-miR-130b-3p;	0	11.6665	296.362	2.8809e-05	9.56098e-05
MIMAT0000752	hsa-miR-328;hsa-miR-328-3p;	28.3573	4.0201	0.173344	5.88975e-05	0.000194252
MIMAT0000727	hsa-miR-374;hsa-miR-374a;hsa-miR-374a-5p;	0	11.7072	298.553	7.29122e-05	0.00023899
MIMAT0004693	hsa-miR-330-5p;	0	10.5521	268.39	9.38836e-05	0.000305842
MIMAT0000094	hsa-miR-95;hsa-miR-95-3p;	1.48221	15.758	9.88199	0.000101627	0.000327054
MIMAT0000760	hsa-miR-331;hsa-miR-331-3p;	3.60704	23.412	7.41418	0.000101056	0.000327054
MIMAT0003885	hsa-miR-454-3p;hsa-miR-454;hsa-miR-454-3p;	0	11.4809	293.018	0.00011358	0.000363319
MIMAT0000104	hsa-miR-107;	1.48221	15.2785	9.5944	0.000114833	0.000365128
MIMAT0000764	hsa-miR-339;hsa-miR-339-5p;	4.3632	24.0379	7.62134	0.000115838	0.000366131
MIMAT0000689	hsa-miR-99b;hsa-miR-99b-5p;	526.4	236.721	0.53922	0.000118193	0.000371364
MIMAT0002876	hsa-miR-505;hsa-miR-505-3p;	2.12483	16.8464	10.5426	0.000126763	0.000395948
MIMAT0000433	hsa-miR-142-5p;	0	10.0615	255.794	0.000143612	0.000445954
MIMAT0000451	hsa-miR-150;hsa-miR-150-5p;	2.23837	16.529	10.3198	0.000148496	0.000458437
MIMAT0000441	hsa-miR-9;hsa-miR-9-5p;	4.47673	20.547	6.52567	0.000160348	0.000491813
MIMAT0004927	hsa-miR-708*;hsa-miR-708-3p;	2.23837	16.0092	10.0283	0.000161159	0.000491813
MIMAT0001343	hsa-miR-425;hsa-miR-425-3p;hsa-miR-425*;hsa-miR-425-3p;	2.23837	15.9104	9.97308	0.000173417	0.000526197
MIMAT0004819	hsa-miR-671-3p;	20.2736	2.152	0.126996	0.000196452	0.000592704
MIMAT0004775	hsa-miR-502-3p;	1.48221	15.4651	9.72622	0.000203932	0.000611795
MIMAT0005949	hsa-miR-664;hsa-miR-664-3p;hsa-miR-664a-3p;	0	9.56116	243.5	0.00022823	0.000680842
MIMAT0000073	hsa-miR-19a;hsa-miR-19a-3p;	2.23837	15.4532	9.68158	0.000268976	0.000797912
MIMAT0003266	hsa-miR-598;hsa-miR-598-3p;	1.48221	14.2881	8.96964	0.000286323	0.000844652
MIMAT0030021	hsa-miR-7706;	1.48221	13.8155	8.66808	0.000380207	0.00111541
MIMAT0000436	hsa-miR-144;hsa-miR-144-3p;	0	9.86658	250.843	0.000435918	0.00127183
MIMAT0004984_2	NA	0	8.75404	223.027	0.000442433	0.00128378
MIMAT0000693	hsa-miR-30e-3p;hsa-miR-30e*;hsa-miR-30e-3p;	7.44115	27.1156	4.32043	0.000467865	0.0013502
MIMAT0004486	hsa-let-7f-1*;hsa-let-7f-1-3p;	3.72058	19.3132	6.13034	0.000515293	0.00147903
MIMAT0000267	hsa-miR-210;hsa-miR-210-3p;	27.7448	57.7466	2.63895	0.000670035	0.00191284
MIMAT0015064	hsa-miR-3184;hsa-miR-3184-5p;	719.595	954.174	1.60195	0.000676398	0.00192068
MIMAT0001340	hsa-miR-423;hsa-miR-423-3p;	719.595	954.174	1.60201	0.000715293	0.00202032
MIMAT0004767	hsa-miR-193b*;hsa-miR-193b-5p;	16.0239	1.7039	0.1238	0.000749355	0.00210533
MIMAT0017990	hsa-miR-3613-5p;	1.48221	12.7501	8.00877	0.00077108	0.00215497
MIMAT0000062_1	NA	962.497	481.046	0.606576	0.000857175	0.00238304
MIMAT0018349	hsa-miR-3934;hsa-miR-3934-5p;	0	7.68764	195.896	0.000886087	0.00245058
MIMAT0000280	hsa-miR-223;hsa-miR-223-3p;	0	7.65762	195.412	0.00111342	0.00304755
MIMAT0003393	hsa-miR-425-5p;hsa-miR-425;hsa-miR-425-5p;	42.9291	76.2725	2.21275	0.00113682	0.00309566
MIMAT0000763	hsa-miR-338;hsa-miR-338-3p;	0	7.7535	197.452	0.0011882	0.00317053
MIMAT0003239	hsa-miR-574;hsa-miR-574-3p;	14.3447	37.2501	3.3847	0.00118424	0.00317053
MIMAT0004699	hsa-miR-148b*;hsa-miR-148b-5p;	0	7.82176	198.783	0.00117806	0.00317053
MIMAT0015066	hsa-miR-3065-5p;	0	7.7535	197.463	0.00123442	0.00327737
MIMAT0000067_1	NA	392.243	511.378	1.58564	0.00141337	0.00373383
MIMAT0002174	hsa-miR-484;	16.6966	40.0566	3.18672	0.00143744	0.00377861
MIMAT0000275	hsa-miR-218;hsa-miR-218-5p;	1.48221	11.2105	7.04333	0.00148119	0.00387444
MIMAT0000772	hsa-miR-345;hsa-miR-345-5p;	2.12483	12.5869	7.89037	0.00159455	0.00415052
MIMAT0000062_2	NA	964.895	487.971	0.617606	0.00175039	0.00453392
MIMAT0000460	hsa-miR-194;hsa-miR-194-5p;	0	7.01601	178.971	0.00187464	0.00483221
MIMAT0000080	hsa-miR-24;hsa-miR-24-3p;	466.09	572.699	1.5097	0.00194393	0.00498661
MIMAT0022842	hsa-miR-98-3p;	0	7.43022	190.957	0.002107	0.00537894
MIMAT0002872	hsa-miR-501;hsa-miR-501-5p;	0	6.94913	177.018	0.0021523	0.00546829
MIMAT0000441_2	NA	5.95894	19.8609	4.22475	0.00216445	0.00547298
MIMAT0000434	hsa-miR-142-3p;	0	6.77837	172.936	0.00234861	0.00591047
MIMAT0002819	hsa-miR-193b;hsa-miR-193b-3p;	9.67952	23.5317	3.0116	0.00333346	0.00831018
MIMAT0000426	hsa-miR-132;hsa-miR-132-3p;	5.95894	18.2983	3.88428	0.00372627	0.00924602
MIMAT0003161	hsa-miR-493-3p;hsa-miR-493;hsa-miR-493-3p;	16.2209	2.70353	0.181898	0.00429906	0.0106177
MIMAT0000074_1	NA	5.20279	17.7293	3.77093	0.00467291	0.0114876
MIMAT0004497	hsa-miR-24-2*;hsa-miR-24-2-5p;	30.7092	54.5996	2.17958	0.00535577	0.0131056
MIMAT0004598	hsa-miR-141*;hsa-miR-141-5p;	0	6.0572	153.781	0.00582496	0.0141883
MIMAT0016847	hsa-miR-378c;	0	5.64701	144.171	0.00683609	0.0165752
MIMAT0000460_1	NA	1.48221	10.2791	6.47132	0.0069137	0.0166872
MIMAT0000232_1	NA	0	5.14329	131.492	0.00727555	0.0174811
MIMAT0003330	hsa-miR-654;hsa-miR-654-5p;	7.44115	0.222843	0.0418801	0.00782548	0.0187177
MIMAT0015027	hsa-miR-3074;hsa-miR-3074-3p;	0	6.04307	153.175	0.00841694	0.0200421
MIMAT0004549	hsa-miR-148a*;hsa-miR-148a-5p;	2.12483	10.1952	6.36026	0.00852984	0.0201304
MIMAT0019053	hsa-miR-4516;	12.674	1.03111	0.113171	0.00850775	0.0201304
MIMAT0000079	hsa-miR-189;hsa-miR-24-1*;hsa-miR-24-1-5p;	0	5.8732	148.845	0.00878409	0.0206387
MIMAT0003218	hsa-miR-92b;hsa-miR-92b-3p;	109.687	147.856	1.59497	0.00954615	0.0223304
MIMAT0025477	hsa-miR-6510-3p;	13.8156	2.18393	0.202292	0.00966383	0.0225065
MIMAT0004928	hsa-miR-147b;	0	5.49956	140.463	0.0101553	0.0235479
MIMAT0004983	hsa-miR-940;	0	4.70923	120.824	0.0105048	0.0242524
MIMAT0004780	hsa-miR-532-3p;	0	5.41199	138.081	0.0105847	0.0243312
MIMAT0000232	hsa-miR-199a*;hsa-miR-199a-3p;	0	5.29856	135.169	0.0106937	0.0244757
MIMAT0000275_1	NA	0	4.89172	124.966	0.011296	0.0256333
MIMAT0004984	hsa-miR-941;	1.48221	8.9031	5.60183	0.0112761	0.0256333
MIMAT0000226_1	NA	0	4.73439	120.954	0.0115577	0.0261156
MIMAT0000733	hsa-miR-379;hsa-miR-379-5p;	28.6145	7.50999	0.338776	0.0124063	0.0279142
MIMAT0005901	hsa-miR-1249;	0	4.6953	120.164	0.0131269	0.0293075
MIMAT0005919	hsa-miR-548o;hsa-miR-548o-3p;	3.72058	13.4406	4.26516	0.0131359	0.0293075
MIMAT0000062	hsa-let-7a;hsa-let-7a-5p;	275.629	332.74	1.45309	0.0135219	0.0299172
MIMAT0004498	hsa-miR-25*;hsa-miR-25-5p;	0	5.08515	130.316	0.0138138	0.0304362
MIMAT0004563	hsa-miR-199b-3p;	0	4.9653	126.872	0.0139821	0.0306798
MIMAT0004600	hsa-miR-144*;hsa-miR-144-5p;	0	4.73048	120.923	0.0140497	0.0307012
MIMAT0004509	hsa-miR-93*;hsa-miR-93-3p;	1.48221	8.14942	5.13395	0.0145228	0.0316049
MIMAT0005797	hsa-miR-1301;hsa-miR-1301-3p;	8.05367	20.3512	2.61617	0.0155946	0.033799
MIMAT0004957	hsa-miR-760;	1.48221	8.5334	5.39093	0.0164265	0.0354571
MIMAT0000072	hsa-miR-18;hsa-miR-18a;hsa-miR-18a-5p;	0	3.89174	99.8144	0.0190996	0.0410604
MIMAT0000444	hsa-miR-126*;hsa-miR-126-5p;	2.23837	8.16565	5.12201	0.0192603	0.0412388
MIMAT0004688	hsa-miR-374a*;hsa-miR-374a-3p;	0	3.89555	99.6017	0.019549	0.041522
MIMAT0004911	hsa-miR-874;hsa-miR-874-3p;	11.6607	1.87537	0.179467	0.0195056	0.041522
MIMAT0000092_1	NA	265.866	306.508	1.38657	0.0222137	0.0469939
MIMAT0002813	hsa-miR-493;hsa-miR-493-5p;hsa-miR-493*;hsa-miR-493-5p;	13.8156	2.76824	0.254532	0.0239002	0.0503612
MIMAT0004984_1	NA	2.12483	8.15287	5.1118	0.0242522	0.0509009
MIMAT0018000	hsa-miR-23c;	0	4.60522	117.423	0.0253167	0.0529259
MIMAT0000762	hsa-miR-324-3p;	1.48221	7.63452	4.83388	0.0271745	0.0565868
MIMAT0018076	hsa-miR-3656;	0	3.92301	100.625	0.0275556	0.0571563
MIMAT0004909	hsa-miR-450b-5p;	1.48221	7.77004	4.89923	0.0284573	0.058797
MIMAT0003389	hsa-miR-542-3p;	0	4.15803	106.29	0.0286704	0.0590077
MIMAT0005792_1	NA	44.5635	63.3838	1.77686	0.0289011	0.0592529
MIMAT0005458	hsa-miR-1224-5p;	0	4.01885	103.219	0.0291124	0.0594565
MIMAT0004606	hsa-miR-136*;hsa-miR-136-3p;	10.0951	1.49785	0.192379	0.0292933	0.059528
MIMAT0004614	hsa-miR-193a-5p;	94.76	49.5356	0.628912	0.0293716	0.059528
MIMAT0000710	hsa-miR-365;hsa-miR-365a-3p;	2.12483	8.49717	5.33495	0.0310403	0.0626708
MIMAT0002817	hsa-miR-495;hsa-miR-495-3p;	17.4528	3.19553	0.245385	0.0321177	0.0646003
MIMAT0004984_3	NA	2.12483	8.31457	5.22037	0.0323871	0.0648963
MIMAT0016888	hsa-miR-4326;	1.48221	7.39723	4.65724	0.0335733	0.0670204
MIMAT0004679	hsa-miR-296-3p;	6.60156	0	0.0081606	0.0370695	0.0737226
MIMAT0004949	hsa-miR-877;hsa-miR-877-5p;	2.96442	9.18168	2.93306	0.0373765	0.0740557
MIMAT0001627	hsa-miR-433;hsa-miR-433-3p;	5.84541	0.48453	0.112189	0.0391275	0.0772369
MIMAT0000266	hsa-miR-205;hsa-miR-205-5p;	3391.94	2157.14	0.772132	0.0402834	0.079224
MIMAT0004495	hsa-miR-22*;hsa-miR-22-5p;	20.5006	7.07003	0.413802	0.0407467	0.0798394
MIMAT0004551	hsa-miR-30d*;hsa-miR-30d-3p;	0	3.62202	92.5062	0.042638	0.0832382
MIMAT0003241	hsa-miR-576;hsa-miR-576-5p;	0	3.47778	89.2216	0.0451024	0.0877266
MIMAT0004505	hsa-miR-32*;hsa-miR-32-3p;	0	3.48629	89.2488	0.047599	0.0922447
MIMAT0027587	hsa-miR-6842-3p;	0	3.46019	88.8972	0.047996	0.092676
MIMAT0004673	hsa-miR-29c*;hsa-miR-29c-5p;	0	2.83511	72.8725	0.0492006	0.0946576
MIMAT0004588	hsa-miR-27b*;hsa-miR-27b-5p;	2.12483	7.22496	4.5287	0.0497559	0.0950573
MIMAT0004594	hsa-miR-132*;hsa-miR-132-5p;	0	2.87821	73.9461	0.0497664	0.0950573
MIMAT0000457	hsa-miR-188;hsa-miR-188-5p;	0	2.8527	73.1866	0.0510118	0.0968096
MIMAT0004611	hsa-miR-185*;hsa-miR-185-3p;	0	2.83005	72.8218	0.0510484	0.0968096
MIMAT0022834	hsa-miR-365b-3p;	3.72058	10.23	3.25509	0.0515644	0.0974402

## Sheet: S9_miRNA_GO_Bio_Process
GO Biological Process	Parent Process	General Process	p-value	#genes	#miRNAs
cellular nitrogen compound metabolic process	Metabolic process	Cellular metabolic process	1.14e-307	2417	17
biosynthetic process	Metabolic Process	Biosynthetic process	1.65e-204	1986	17
gene expression	Metabolic Process	Organic substance metabolic process	3.78e-155	432	17
cellular protein modification process	Cellular process	Cellular metabolic process	4.81e-137	1198	17
symbiosis, encompassing mutualism through parasitism	Biological process involved in interspecies interaction between organisms	Biological process involved in symbiotic interaction	1.42e-123	382	17
viral process	Biological process involved in interspecies interaction between organisms	Biological process involved in symbiotic interaction	2.63e-118	344	17
small molecule metabolic process	Metabolic process	Small molecule metabolic process	6.34e-105	1122	17
catabolic process	Metabolic process	Catabolic process	6.92e-95	965	17
mitotic cell cycle	Cellular process	Cell cycle	3.71e-86	275	17
cellular protein metabolic process	Cellular process	Cellular metabolic process	5.8e-74	285	16
nucleobase-containing compound catabolic process	Cellular process	Cellular metabolic process	2.76e-59	472	16
cellular component assembly	Cellular process	Cellular component organization or biogenesis	4.99e-56	625	17
membrane organization	Cellular process	Cellular component organization or biogenesis	1.58e-55	332	17
neurotrophin TRK receptor signaling pathway	Cellular process	Cellular response to stimulus	2.03e-54	161	17
response to stress	Response to stimulus	Response to stress	7.71e-53	990	17
macromolecular complex assembly	Cellular process	Cellular component organization or biogenesis	2.81e-49	444	17
mRNA metabolic process	Metabolic process	Organic substance metabolic process	2.28e-42	140	17
post-translational protein modification	Cellular process	Cellular metabolic process	4.41e-39	112	15
cell death	Cellular process	Cell death	1.59e-38	441	17
RNA metabolic process	Metabolic process	Organic substance metabolic process	2.77e-38	153	17
DNA metabolic process	Cellular process	Cellular metabolic process	4.48e-36	384	17
Fc-epsilon receptor signaling pathway	Cellular process	Cell communication	5.67e-36	99	17
blood coagulation	Response to stimulus	Response to stress	9.4e-32	219	17
protein complex assembly	Cellular process	Cellular component organization or biogenesis	1.78e-31	362	17
TRIF-dependent toll-like receptor signaling pathway	Cellular process	Cell communication	1.12e-23	52	14
cellular lipid metabolic process	Cellular process	Cellular metabolic process	1.12e-23	87	16
epidermal growth factor receptor signaling pathway	Cellular process	Cell communication	1.41e-21	115	17
MyD88-independent toll-like receptor signaling pathway	Cellular process	Cell communication	3.16e-20	52	14
generation of precursor metabolites and energy	Cellular process	Cellular metabolic process	4.46e-20	167	17
G2/M transition of mitotic cell cycle	Cellular process	Cell cycle	4.07e-19	92	16
toll-like receptor TLR1:TLR2 signaling pathway	Cellular process	Cell communication	4.54e-19	45	14
toll-like receptor TLR6:TLR2 signaling pathway	Cellular process	Cell communication	4.54e-19	45	14
transcription, DNA-templated	Metabolic process	Organic substance metabolic process	4.58e-19	1004	17
toll-like receptor 10 signaling pathway	Cellular process	Cell communication	7.37e-19	43	14
viral life cycle	Biological process involved in interspecies interaction between organisms	Biological process involved in symbiotic interaction	7.37e-19	67	17
Fc-gamma receptor signaling pathway involved in phagocytosis	Immune system process	Activation of immune response	1.97e-18	47	16
protein N-linked glycosylation via asparagine	Cellular process	Cellular metabolic process	1.03e-17	64	15
toll-like receptor 3 signaling pathway	Cellular process	Cell communication	1.24e-17	53	14
chromatin organization	Cellular process	Cellular component organization or biogenesis	9.98e-17	79	14
transcription initiation from RNA polymerase II promoter	Metabolic process	Organic substance metabolic process	2.88e-16	118	17
cellular component disassembly involved in execution phase of apoptosis	Cellular process	Cell death	6.32e-16	34	14
toll-like receptor 5 signaling pathway	Cellular process	Cell communication	1.04e-15	43	14
G1/S transition of mitotic cell cycle	Cellular process	Cell cycle	1.47e-15	105	16
toll-like receptor 9 signaling pathway	Cellular process	Cell communication	2.64e-15	45	14
mitotic nuclear envelope disassembly	Cellular process	Cell cycle	3.97e-15	29	12
fibroblast growth factor receptor signaling pathway	Response to stimulus	Response to endogenous stimulus	1.74e-13	97	17
toll-like receptor 4 signaling pathway	Cellular process	Cell communication	2.85e-13	55	14
toll-like receptor signaling pathway	Cellular process	Cell communication	8.52e-13	61	15
water-soluble vitamin metabolic process	Metabolic process	Small molecule metabolic process	1.34e-12	41	12
vitamin metabolic process	Metabolic process	Small molecule metabolic process	1.61e-12	44	12
stress-activated MAPK cascade	Cellular process	Cell communication	1.74e-12	37	14
cell cycle	Cellular process	Cell cycle	1.75e-12	399	17
toll-like receptor 2 signaling pathway	Cellular process	Cell communication	1.82e-12	45	14
glycosaminoglycan metabolic process	Metabolic process	Organic substance metabolic process	4.86e-12	55	15
platelet activation	Response to stimulus	Response to stress	5.37e-12	91	17
protein targeting	Cellular process	Cellular localization	9.11e-12	137	16
intrinsic apoptotic signaling pathway	Cellular process	Cell death	1.09e-11	46	15
vesicle-mediated transport	Cellular process	Vesicle-mediated transport	1.21e-11	412	17
viral transcription	Biological process involved in interspecies interaction between organisms	Biological process involved in symbiotic interaction	3.09e-11	44	16
anaphase-promoting complex-dependent proteasomal ubiquitin-dependent protein catabolic process	Metabolic process	Organic substance metabolic process	3.83e-11	50	13
mRNA processing	Metabolic process	Organic substance metabolic process	3.92e-11	241	17
RNA splicing	Metabolic process	Organic substance metabolic process	7.48e-11	157	16
cell junction organization	Cellular process	Cellular component organization or biogenesis	1.52e-10	76	15
nuclear-transcribed mRNA catabolic process, deadenylation-dependent decay	Metabolic process	Organic substance metabolic process	2.18e-10	39	14
cofactor metabolic process	Cellular process	Cellular metabolic process	3.39e-10	112	15
ribonucleoprotein complex assembly	Cellular process	Cellular component organization or biogenesis	3.71e-10	77	15
hexose transport	Localization	Establishment of localization	4.35e-10	26	12
nucleobase-containing small molecule metabolic process	Cellular process	Cellular metabolic process	5.89e-10	37	14
post-Golgi vesicle-mediated transport	Cellular process	Vesicle-mediated transport	1.19e-09	33	12
regulation of glucose transport	Localization	Establishment of localization	1.78e-09	23	12
phospholipid metabolic process	Cellular process	Cellular metabolic process	5.02e-09	79	17
extracellular matrix disassembly	Cellular process	Cellular component organization or biogenesis	7.55e-09	52	16
phosphatidylinositol biosynthetic process	Metabolic process	Biosynthetic process	1.43e-08	38	16
MyD88-dependent toll-like receptor signaling pathway	Cellular process	Cell communication	1.49e-08	48	14
cell junction assembly	Cellular process	Cellular component organization or biogenesis	1.8e-08	34	13
DNA damage response, signal transduction by p53 class mediator resulting in cell cycle arrest	Cellular process	Cell communication	1.82e-08	41	14
cytoskeleton organization	Cellular process	Cellular component organization or biogenesis	1.99e-08	265	17
SRP-dependent cotranslational protein targeting to membrane	Localization	Establishment of localization	2.16e-08	60	16
translational termination	Metabolic process	Organic substance metabolic process	3.23e-08	48	16
nuclear-transcribed mRNA catabolic process, nonsense-mediated decay	Metabolic process	Organic substance metabolic process	4.32e-08	66	16
cellular metabolic process	Cellular process	Cellular metabolic process	4.69e-08	78	15
phosphatidylinositol-mediated signaling	Cellular process	Cell communication	5.93e-08	64	17
positive regulation of protein insertion into mitochondrial membrane involved in apoptotic signaling pathway	Localization	Establishment of localization	6.12e-08	21	14
innate immune response	Response to stimulus	Response to stress	8.8e-08	268	17
termination of RNA polymerase II transcription	Metabolic process	Organic substance metabolic process	9.5e-08	27	13
tRNA metabolic process	Metabolic process	Organic substance metabolic process	1.15e-07	81	12
nucleotide-binding domain, leucine rich repeat containing receptor signaling pathway	Cellular process	Cell communication	1.22e-07	24	14
cellular component movement	Cellular process	Movement of cell or subcellular component	1.29e-07	55	17
nucleocytoplasmic transport	Cellular process	Cellular localization	2.39e-07	151	16
insulin receptor signaling pathway	Response to stimulus	Response to endogenous stimulus	2.66e-07	78	15
glycerophospholipid biosynthetic process	Metabolic process	Biosynthetic process	3.18e-07	41	14
leukocyte migration	Cellular process	Localization of cell	3.48e-07	54	16
regulation of cellular amino acid metabolic process	Cellular process	Cellular metabolic process	4.01e-07	29	12
respiratory electron transport chain	Cellular process	Cellular metabolic process	6.89e-07	51	12
transforming growth factor beta receptor signaling pathway	Response to stimulus	Response to endogenous stimulus	1.23e-06	89	17
positive regulation of type I interferon production	Metabolic process	Organic substance metabolic process	1.37e-06	34	13
platelet degranulation	Cellular process	Cellular localization	1.37e-06	34	15
DNA strand elongation involved in DNA replication	Metabolic process	Biosynthetic process	1.38e-06	20	11
transcription elongation from RNA polymerase II promoter	Metabolic process	Organic substance metabolic process	1.45e-06	41	15
nuclear-transcribed mRNA poly(A) tail shortening	Metabolic process	Organic substance metabolic process	2.2e-06	25	11
apoptotic signaling pathway	Cellular process	Cell death	4.08e-06	61	15
mRNA splicing, via spliceosome	Metabolic process	Organic substance metabolic process	5.2e-06	111	15
regulation of transcription from RNA polymerase II promoter in response to hypoxia	Cellular process	Cellular response to stimulus	5.45e-06	19	13
regulation of defense response to virus by virus	Biological process involved in interspecies interaction between organisms	Biological process involved in symbiotic interaction	7.52e-06	17	12
protein maturation	Metabolic process	Organic substance metabolic process	9.82e-06	85	17
cytoskeleton-dependent intracellular transport	Cellular process	Cellular localization	1.03e-05	51	16
keratan sulfate metabolic process	Metabolic process	Organic substance metabolic process	1.79e-05	18	10
nucleotide-binding oligomerization domain containing signaling pathway	Cellular process	Cell communication	1.81e-05	15	12
energy reserve metabolic process	Cellular process	Cellular metabolic process	1.82e-05	42	15
sulfur compound metabolic process	Cellular process	Cellular metabolic process	2e-05	106	15
endoplasmic reticulum unfolded protein response	Cellular process	Cellular response to stimulus	2.19e-05	61	15
transcription from RNA polymerase II promoter	Metabolic process	Organic substance metabolic process	2.47e-05	246	17
antigen processing and presentation of exogenous peptide antigen via MHC class II	Immune system process	Antigen processing and presentation	3.28e-05	52	14
extracellular matrix organization	Cellular process	Cellular component organization or biogenesis	3.7e-05	140	16
intracellular transport of virus	Biological process involved in interspecies interaction between organisms	Biological process involved in symbiotic interaction	3.7e-05	12	13
in utero embryonic development	Developmental process	Anatomical structure development	3.89e-05	150	17
mRNA 3'-end processing	Metabolic process	Organic substance metabolic process	4.28e-05	24	13
antigen processing and presentation of exogenous peptide antigen via MHC class I	Immune system process	Antigen processing and presentation	4.8e-05	44	13
positive regulation of viral transcription	Positive regulation of biological process	Positive regulation of viral process	4.93e-05	25	14
androgen receptor signaling pathway	Cellular process	Cell communication	7.2e-05	33	13
carbohydrate metabolic process	Metabolic process	Organic substance metabolic process	0.000110575	356	17
transcription-coupled nucleotide-excision repair	Cellular process	Cellular response to stimulus	0.00011248	28	14
antigen processing and presentation of exogenous peptide antigen via MHC class I, TAP-dependent	Immune system process	Antigen processing and presentation	0.000115449	41	13
cell motility	Cellular process	Localization of cell	0.000119916	201	17
telomere maintenance via semi-conservative replication	Cellular process	Cell cycle	0.000143263	13	9
protein polyubiquitination	Cellular process	Cellular metabolic process	0.000158023	73	15
transport	Localization	Establishment of localization	0.000178068	1397	17
vacuolar transport	Cellular process	Vacuolar transport	0.000191549	38	14
cell cycle arrest	Cellular process	Cell cycle	0.000194261	82	15
keratan sulfate biosynthetic process	Metabolic process	Organic substance metabolic process	0.000253675	15	10
cellular amino acid metabolic process	Cellular process	Cellular metabolic process	0.000289305	155	16
lipid metabolic process	Metabolic process	Organic substance metabolic process	0.000358896	431	17
cytokine-mediated signaling pathway	Cellular process	Cellular response to stimulus	0.000385245	119	16
sulfur amino acid metabolic process	Cellular process	Cellular metabolic process	0.000392441	15	12
negative regulation of type I interferon production	Metabolic process	Organic substance metabolic process	0.00060772	20	11
triglyceride biosynthetic process	Cellular process	Cellular metabolic process	0.000608826	26	15
nucleobase-containing small molecule interconversion	Cellular process	Cellular metabolic process	0.000634187	11	9
COPI coating of Golgi vesicle	Cellular process	Vesicle-mediated transport	0.000690504	10	12
dolichol-linked oligosaccharide biosynthetic process	Metabolic process	Organic substance metabolic process	0.000813596	22	13
chondroitin sulfate metabolic process	Metabolic process	Organic substance metabolic process	0.000910175	21	15
anatomical structure morphogenesis	Developmental process	Anatomical structure development	0.000952965	44	13
homeostatic process	Biological regulation	Regulation of biological quality	0.000975543	276	17
'de novo' posttranslational protein folding	Cellular process	Protein folding	0.000993838	20	12
axon guidance	Developmental process	Anatomical structure development	0.00111764	167	17
JAK-STAT cascade involved in growth hormone signaling pathway	Cellular process	Cell communication	0.00123271	14	10
glucose transport	Localization	Transport	0.00149153	35	13
glucose metabolic process	Metabolic process	Organic substance metabolic process	0.00159714	65	15
negative regulation of epidermal growth factor receptor signaling pathway	Cellular process	Cell communication	0.00174073	26	11
O-glycan processing	Metabolic process	Organic substance metabolic process	0.00212138	22	12
regulation of transcription involved in G1/S transition of mitotic cell cycle	Cellular process	Cell cycle	0.00229646	17	12
adherens junction organization	Cellular process	Cellular component organization or biogenesis	0.00265837	22	14
cholesterol biosynthetic process	Metabolic process	Organic substance metabolic process	0.00317551	27	13
sphingolipid biosynthetic process	Metabolic process	Biosynthetic process	0.00330992	22	10
long-chain fatty-acyl-CoA biosynthetic process	Cellular process	Cellular metabolic process	0.00410347	10	10
positive regulation of apoptotic process	Cellular process	Cell death	0.00452234	179	17
ncRNA metabolic process	Metabolic process	Organic substance metabolic process	0.00532415	12	9
cell proliferation	Cellular process	Cell population proliferation	0.00574134	231	16
regulation of nitric-oxide synthase activity	Biological regulation	Regulation of molecular function	0.00760074	13	11
nitric oxide metabolic process	Metabolic process	Nitrogen compound metabolic process	0.00772889	12	11
cellular response to hypoxia	Cellular process	Cellular response to stimulus	0.00981332	64	16
endosomal transport	Cellular process	Cellular localization	0.0103705	38	14
inositol phosphate metabolic process	Metabolic process	Organic substance metabolic process	0.0114721	20	13
apoptotic process	Cellular process	Cell death	0.0118654	330	17
telomere maintenance via recombination	Cellular process	Cellular metabolic process	0.0128345	14	10
negative regulation of cell proliferation	Cellular process	Cell population proliferation	0.0137184	220	17
response to unfolded protein	Response to stimulus	Response to chemical	0.0149089	34	15
translational initiation	Metabolic process	Organic substance metabolic process	0.0203376	87	16
regulation of small GTPase mediated signal transduction	Cellular process	Cell communication	0.023199	76	15
C-terminal protein lipidation	Cellular process	Cellular metabolic process	0.0249335	13	8
protein ubiquitination	Cellular process	Cellular metabolic process	0.0279161	207	16
regulation of catalytic activity	Biological regulation	Regulation of molecular function	0.0321371	61	15
virion assembly	Biological process involved in interspecies interaction between organisms	Biological process involved in symbiotic interaction	0.0367344	12	10
COPII vesicle coating	Cellular process	Vesicle-mediated transport	0.0367344	12	10
response to virus	Biological process involved in interspecies interaction between organisms	Response to other organism	0.0385742	71	16
regulation of apoptotic process	Cellular process	Cell death	0.0385742	108	16
nucleotide-excision repair, DNA gap filling	Cellular process	Cellular response to stimulus	0.0408604	13	9
type I interferon signaling pathway	Cellular process	Cellular response to stimulus	0.0422977	27	11
purine nucleobase metabolic process	Cellular process	Cellular metabolic process	0.046613	18	11
antigen processing and presentation of peptide antigen via MHC class I	Immune system process	Antigen processing and presentation	0.046613	56	14

## Sheet: S10_Serum_CaseControl
geneid	symbol	baseMeanControl	baseMeanCase	foldChange	pval	padj
MIMAT0015043	hsa-miR-3168;	0.684048	51.1593	51.724	1.49e-27	1.36e-25
MIMAT0001631	hsa-miR-451;hsa-miR-451a;	38.8911	427.66	8.52009	5.62e-09	2.56e-07
MIMAT0000062	hsa-let-7a;hsa-let-7a-5p;	42.7863	21.142	0.390067	6.22e-07	1.42e-05
MIMAT0004518	hsa-miR-16-2*;hsa-miR-16-2-3p;	1.85478	11.6817	5.09918	8.62e-07	1.57e-05
MIMAT0000084	hsa-miR-27a;hsa-miR-27a-3p;	12.083	40.3517	2.73484	1.2e-06	1.81e-05
MIMAT0000077	hsa-miR-22;hsa-miR-22-3p;	2.37073	10.6804	3.53081	3.19e-06	4.15e-05
MIMAT0000082_1	NA	80.8307	242.174	2.37547	5.98e-06	6.8e-05
MIMAT0000424	hsa-miR-128a;hsa-miR-128;hsa-miR-128-3p;	5.88233	25.1742	3.51049	8.33e-06	8.42e-05
MIMAT0000424_1	NA	3.44057	15.0237	3.75226	1.08e-05	9.83e-05
MIMAT0022731	hsa-miR-3184-3p;	87.0699	38.2866	0.35399	1.29e-05	9.97e-05
MIMAT0004748	hsa-miR-423-5p;	87.0699	38.2866	0.353984	1.32e-05	9.97e-05
MIMAT0000082	hsa-miR-26a;hsa-miR-26a-5p;	21.3665	54.1774	2.11217	2.68e-05	0.000187866
MIMAT0000433	hsa-miR-142-5p;	3.48142	14.0452	3.24715	3.5e-05	0.000227696
MIMAT0000097	hsa-miR-99a;hsa-miR-99a-5p;	8.70434	26.7275	2.45794	5.88e-05	0.000356692
MIMAT0019208	hsa-miR-3074-5p;	2.9439	10.7345	3.18669	6.54e-05	0.000360919
MIMAT0000080_1	NA	2.9439	10.7345	3.18619	6.74e-05	0.000360919
MIMAT0000443	hsa-miR-125a;hsa-miR-125a-5p;	1.35991	11.4502	6.81276	0.000127304	0.00064359
MIMAT0000083	hsa-miR-26b;hsa-miR-26b-5p;	6.76362	19.749	2.04929	0.000199525	0.000955621
MIMAT0000707	hsa-miR-363;hsa-miR-363-3p;	6.33652	18.0966	2.46228	0.00029876	0.00135936
MIMAT0000062_1	NA	94.3819	59.8484	0.486634	0.000551152	0.00227976
MIMAT0000062_2	NA	95.0312	61.3117	0.494469	0.000663145	0.00262375
MIMAT0000250	hsa-miR-139;hsa-miR-139-5p;	2.64203	11.067	3.43855	0.00110241	0.00386341
MIMAT0000256_1	NA	2.07551	6.52566	2.5667	0.00110383	0.00386341
MIMAT0000067	hsa-let-7f;hsa-let-7f-5p;	137.462	95.625	0.527632	0.00139713	0.00470883
MIMAT0000066	hsa-let-7e;hsa-let-7e-5p;	6.34471	3.14466	0.429637	0.00237918	0.00721684
MIMAT0000436	hsa-miR-144;hsa-miR-144-3p;	2.25577	7.41992	2.37613	0.00361863	0.0106224
MIMAT0000510	hsa-miR-320;hsa-miR-320a;	17.8974	8.2708	0.423496	0.00417107	0.0118615
MIMAT0000456	hsa-miR-186;hsa-miR-186-5p;	2.18942	7.02962	2.30967	0.00526116	0.014455
MIMAT0000088	hsa-miR-30a-3p;hsa-miR-30a*;hsa-miR-30a-3p;	8.10184	5.4576	0.529059	0.00540077	0.014455
MIMAT0000416	hsa-miR-1;	184.563	42.6407	0.184618	0.00768937	0.0199924
MIMAT0000455	hsa-miR-185;hsa-miR-185-5p;	6.30495	3.42989	0.475977	0.00841587	0.0212735
MIMAT0000421	hsa-miR-122a;hsa-miR-122;hsa-miR-122-5p;	276.299	180.678	0.481062	0.0111887	0.0275182
MIMAT0019877	hsa-miR-3591-3p;	276.299	180.678	0.481071	0.011679	0.0279682
MIMAT0000445	hsa-miR-126;hsa-miR-126-3p;	271.769	585.663	1.68677	0.0126108	0.0294251
MIMAT0000259	hsa-miR-182;hsa-miR-182-5p;	12.6374	9.68945	0.584604	0.0222332	0.0505806
MIMAT0000067_1	NA	40.7651	34.8987	0.662966	0.0227934	0.0505901
MIMAT0004597	hsa-miR-140-3p;	6.82331	4.06331	0.498849	0.0248163	0.0525183
MIMAT0000419	hsa-miR-27b;hsa-miR-27b-3p;	8.5133	18.2237	1.5999	0.0338735	0.0700565
MIMAT0002809	hsa-miR-146b;hsa-miR-146b-5p;	14.4037	27.7534	1.49407	0.0368239	0.074096
MIMAT0000099	hsa-miR-101;hsa-miR-101-3p;	7.82647	5.61402	0.564048	0.0374551	0.074096
MIMAT0004600	hsa-miR-144*;hsa-miR-144-5p;	2.08735	4.74972	1.91131	0.0414992	0.0803496

[truncated: 1 more sheets: S11_Coverage & QC]
